# Supplementary material for: 3-[(1-Hy­droxy-1-phenyl­propan-2-yl)amino]-5,5-dimethyl­cyclo­hex-2-enone
Source: Acta Crystallogr Sect E Struct Rep Online. 2012 Apr 18;68(Pt 5):o1436–7. doi: 10.1107/S160053681201570X (PMC3344556; doi:10.1107/S160053681201570X)
Supplement: Supplementary file 1 [file e-68-o1436-sup1.cif]

##############################################################################
#                                                                            #
# This CIF contains the data in a paper accepted for publication in          #
# Acta Crystallographica Section E. It conforms to the requirements of       #
# Notes for Authors for Acta Crystallographica Section E, and has been       #
# peer reviewed under the auspices of the IUCr Commission on Journals.       #
#                                                                            #
# Full details of the Crystallographic Information File format               #
# are given in the paper "The Crystallographic Information File (CIF):       #
# a New Standard Archive File for Crystallography" by S. R. Hall, F. H.      #
# Allen and I. D. Brown [Acta Cryst. (1991), A47, 655-685].                  #
#                                                                            #
# The current version of the core CIF dictionary is obtainable from          #
# ftp://ftp.iucr.org/pub/cif_core.dic.                                       #
#                                                                            #
# Software is freely available for graphical display of the structure(s)     #
# in this CIF. For information consult the CIF software page                 #
# http://www.iucr.org/resources/cif/software.                                #
#                                                                            #
# This file may be used for bona fide research purposes within the           #
# scientific community so long as proper attribution is given to the journal # 
# article from which it was obtained.                                        #
#                                                                            #
##############################################################################
data_global
_audit_creation_method     'form.cif (version 2.0)'
_journal_data_validation_number     ?
_journal_date_recd_electronic     2012-04-04
_journal_date_accepted     2012-04-11
_journal_name_full     'Acta Crystallographica, Section E'
_journal_year     2012
_journal_volume     68
_journal_issue      5
_journal_page_first     o1436
_journal_page_last     o1437
_journal_paper_category     QO
_journal_paper_doi     10.1107/S160053681201570X
_journal_coeditor_code     IS5115
_publ_contact_author_name     'Prof. Fun, Hoong-Kun'
_publ_contact_author_address
;
      X-ray Crystallography Unit
      School of Physics
      Universiti Sains Malaysia
      11800 USM, Penang
      MALAYSIA
;
_publ_contact_author_email     'hkfun@usm.my'
_publ_contact_author_fax     '604 6579150'
_publ_contact_author_phone     '604 6533652'
_publ_section_title
;
3-[(1-Hydroxy-1-phenylpropan-2-yl)amino]-5,5-dimethylcyclohex-2-enone
;
loop_
    _publ_author_name
    _publ_author_footnote
    _publ_author_address
    'Mostafa M. Ghorab' ?
;
Medicinal, Aromatic and Poisonous Plants Research Center (MAPPRC)
College of Pharmacy
King Saud University
PO Box 2457
Riyadh 11451
Saudi Arabia
;
    'Mansour S. Al-Said' ?
;
Medicinal, Aromatic and Poisonous Plants Research Center (MAPPRC)
College of Pharmacy
King Saud University
PO Box 2457
Riyadh 11451
Saudi Arabia
;
    'Saleh I. Alqasoumi' ?
;
Department of Pharmacognosy
College of Pharmacy
King Saud University
Saudi Arabia
;
    'Tze Shyang Chia' ?
;
X-ray Crystallography Unit
School of Physics
Universiti Sains Malaysia
11800 USM, Penang
Malaysia
;
    'Fun, Hoong-Kun'
;
Thomson Reuters ResearcherID: A-3561-2009.
;
;
X-ray Crystallography Unit
School of Physics
Universiti Sains Malaysia
11800 USM, Penang
Malaysia
;
data_I
_audit_creation_method     SHELXL-97
_chemical_name_systematic
;
3-[(1-Hydroxy-1-phenylpropan-2-yl)amino]-5,5-dimethylcyclohex-2-enone
;
_chemical_name_common     ?
_chemical_formula_moiety     'C17 H23 N O2'
_chemical_formula_sum     'C17 H23 N O2'
_chemical_formula_iupac     'C17 H23 N O2'
_chemical_formula_weight     273.36
_chemical_melting_point     ?
_symmetry_cell_setting     monoclinic
_symmetry_space_group_name_H-M     'P 21'
_symmetry_space_group_name_Hall     'P 2yb'
loop_
    _symmetry_equiv_pos_as_xyz
    'x, y, z'
    '-x, y+1/2, -z'
_cell_length_a     10.4357(6)
_cell_length_b     12.4953(8)
_cell_length_c     12.8706(5)
_cell_angle_alpha     90.00
_cell_angle_beta     107.019(3)
_cell_angle_gamma     90.00
_cell_volume     1604.79(15)
_cell_formula_units_Z     4
_cell_measurement_reflns_used     877
_cell_measurement_theta_min     3.59
_cell_measurement_theta_max     67.12
_cell_measurement_temperature     296(2)
_exptl_crystal_description     'plate'
_exptl_crystal_colour     'colourless'
_exptl_crystal_size_max     0.80
_exptl_crystal_size_mid     0.59
_exptl_crystal_size_min     0.03
_exptl_crystal_density_diffrn     1.131
_exptl_crystal_density_meas     ?
_exptl_crystal_density_method     'not measured'
_exptl_crystal_F_000     592
_exptl_absorpt_coefficient_mu     0.579
_exptl_absorpt_correction_type     multi-scan
_exptl_absorpt_process_details     '(<i>SADABS</i>; Bruker, 2009)'
_exptl_absorpt_correction_T_min     0.6543
_exptl_absorpt_correction_T_max     0.9828
_exptl_special_details
;
;
_diffrn_ambient_temperature     296(2)
_diffrn_radiation_type     CuK\a
_diffrn_radiation_wavelength     1.54178
_diffrn_radiation_source     'fine-focus sealed tube'
_diffrn_radiation_monochromator     graphite
_diffrn_measurement_device_type
;
Bruker SMART APEXII CCD area-detector
;
_diffrn_measurement_method     '\f and \w scans'
_diffrn_detector_area_resol_mean     ?
_diffrn_reflns_number     8364
_diffrn_reflns_av_R_equivalents     0.0505
_diffrn_reflns_av_sigmaI/netI     0.0779
_diffrn_reflns_theta_min     3.59
_diffrn_reflns_theta_max     69.96
_diffrn_reflns_theta_full     69.96
_diffrn_measured_fraction_theta_max     0.978
_diffrn_measured_fraction_theta_full     0.978
_diffrn_reflns_limit_h_min     -12
_diffrn_reflns_limit_h_max     12
_diffrn_reflns_limit_k_min     -14
_diffrn_reflns_limit_k_max     13
_diffrn_reflns_limit_l_min     -15
_diffrn_reflns_limit_l_max     14
_diffrn_standards_number     0
_diffrn_standards_interval_count     .
_diffrn_standards_interval_time     .
_diffrn_standards_decay_%     ?
_refine_special_details
;
Refinement of <i>F</i>^2^ against ALL reflections. The weighted <i>R</i>-factor
<i>wR</i> and goodness of fit <i>S</i> are based on <i>F</i>^2^, conventional
<i>R</i>-factors <i>R</i> are based on <i>F</i>, with <i>F</i> set to zero for
negative <i>F</i>^2^. The threshold expression of <i>F</i>^2^ >
\s(<i>F</i>^2^) is used only for calculating <i>R</i>-factors(gt) <i>etc</i>.
and is not relevant to the choice of reflections for refinement.
<i>R</i>-factors based on <i>F</i>^2^ are statistically about twice as large
as those based on <i>F</i>, and <i>R</i>- factors based on ALL data will be
even larger.
;
_reflns_number_total     3114
_reflns_number_gt     2426
_reflns_threshold_expression     I>2\s(I)
_refine_ls_structure_factor_coef     Fsqd
_refine_ls_matrix_type     full
_refine_ls_R_factor_all     0.0699
_refine_ls_R_factor_gt     0.0515
_refine_ls_wR_factor_gt     0.1391
_refine_ls_wR_factor_ref     0.1504
_refine_ls_goodness_of_fit_ref     1.075
_refine_ls_restrained_S_all     1.074
_refine_ls_number_reflns     3114
_refine_ls_number_parameters     379
_refine_ls_number_restraints     1
_refine_ls_hydrogen_treatment     mixed
_refine_ls_weighting_scheme     calc
_refine_ls_weighting_details
         'calc w=1/[\s^2^(Fo^2^)+(0.0759P)^2^+0.0565P] where P=(Fo^2^+2Fc^2^)/3'
_atom_sites_solution_hydrogens     geom
_atom_sites_solution_primary     direct
_atom_sites_solution_secondary     difmap
_refine_ls_shift/su_max     0.000
_refine_ls_shift/su_mean     0.000
_refine_diff_density_max     0.176
_refine_diff_density_min     -0.173
_refine_ls_extinction_method     none
_refine_ls_extinction_coef     ?
loop_
    _atom_type_symbol
    _atom_type_description
    _atom_type_scat_dispersion_real
    _atom_type_scat_dispersion_imag
    _atom_type_scat_source
    'C' 'C' 0.0181 0.0000
                         'International Tables Vol C Tables 4.2.6.8 and 6.1.1.4'
    'H' 'H' 0.0000 0.0000
                         'International Tables Vol C Tables 4.2.6.8 and 6.1.1.4'
    'N' 'N' 0.0311 0.0000
                         'International Tables Vol C Tables 4.2.6.8 and 6.1.1.4'
    'O' 'O' 0.0492 0.0000
                         'International Tables Vol C Tables 4.2.6.8 and 6.1.1.4'
_computing_data_collection     'APEX2 (Bruker, 2009)'
_computing_cell_refinement     'SAINT (Bruker, 2009)'
_computing_data_reduction     'SAINT (Bruker, 2009)'
_computing_structure_solution     'SHELXTL (Sheldrick, 2008)'
_computing_structure_refinement     'SHELXTL (Sheldrick, 2008)'
_computing_molecular_graphics     'SHELXTL (Sheldrick, 2008)'
_computing_publication_material
                             'SHELXTL (Sheldrick, 2008) and PLATON (Spek, 2009)'
loop_
    _atom_site_type_symbol
    _atom_site_label
    _atom_site_fract_x
    _atom_site_fract_y
    _atom_site_fract_z
    _atom_site_U_iso_or_equiv
    _atom_site_adp_type
    _atom_site_calc_flag
    _atom_site_refinement_flags
    _atom_site_occupancy
    _atom_site_symmetry_multiplicity
    _atom_site_disorder_assembly
    _atom_site_disorder_group
    N N1B 0.9656(3) 0.7034(2) 0.0647(2) 0.0564(7) Uani d . 1 1 . .
    H H1NB 0.952(5) 0.639(5) 0.063(4) 0.085 Uiso d . 1 1 . .
    O O1B 1.0743(4) 0.9891(2) -0.1303(2) 0.0837(9) Uani d . 1 1 . .
    O O2B 0.8674(3) 0.6373(2) 0.2624(2) 0.0846(9) Uani d . 1 1 . .
    H H1OB 0.878(6) 0.582(6) 0.214(5) 0.127 Uiso d . 1 1 . .
    C C1B 0.9999(4) 0.7436(2) -0.0189(2) 0.0520(7) Uani d . 1 1 . .
    C C2B 1.0122(4) 0.8512(3) -0.0350(3) 0.0606(9) Uani d . 1 1 . .
    H H2BA 0.9890 0.8993 0.0116 0.073 Uiso calc R 1 1 . .
    C C3B 1.0586(4) 0.8914(3) -0.1194(3) 0.0594(8) Uani d . 1 1 . .
    C C4B 1.0952(4) 0.8145(3) -0.1963(3) 0.0619(8) Uani d . 1 1 . .
    H H4BA 1.1904 0.7991 -0.1696 0.074 Uiso calc R 1 1 . .
    H H4BB 1.0785 0.8486 -0.2668 0.074 Uiso calc R 1 1 . .
    C C5B 1.0176(3) 0.7093(3) -0.2104(2) 0.0542(7) Uani d . 1 1 . .
    C C6B 1.0283(4) 0.6640(3) -0.0971(3) 0.0591(8) Uani d . 1 1 . .
    H H6BA 0.9662 0.6047 -0.1051 0.071 Uiso calc R 1 1 . .
    H H6BB 1.1180 0.6358 -0.0659 0.071 Uiso calc R 1 1 . .
    C C7B 0.9421(4) 0.7699(3) 0.1507(2) 0.0562(8) Uani d . 1 1 . .
    H H7BA 1.0048 0.8301 0.1619 0.067 Uiso calc R 1 1 . .
    C C8B 0.9730(4) 0.7088(3) 0.2587(3) 0.0586(8) Uani d . 1 1 . .
    H H8BA 1.0552 0.6671 0.2680 0.070 Uiso calc R 1 1 . .
    C C9B 0.9958(4) 0.7881(3) 0.3519(2) 0.0629(9) Uani d . 1 1 . .
    C C10B 1.1185(5) 0.8390(4) 0.3883(3) 0.0864(12) Uani d . 1 1 . .
    H H10A 1.1868 0.8201 0.3589 0.104 Uiso calc R 1 1 . .
    C C11B 1.1415(7) 0.9165(5) 0.4665(4) 0.117(2) Uani d . 1 1 . .
    H H11A 1.2244 0.9504 0.4891 0.141 Uiso calc R 1 1 . .
    C C12B 1.0439(9) 0.9441(4) 0.5110(4) 0.123(3) Uani d . 1 1 . .
    H H12A 1.0599 0.9967 0.5644 0.147 Uiso calc R 1 1 . .
    C C13B 0.9188(8) 0.8938(4) 0.4771(4) 0.1056(19) Uani d . 1 1 . .
    H H13A 0.8515 0.9132 0.5073 0.127 Uiso calc R 1 1 . .
    C C14B 0.8957(5) 0.8144(3) 0.3974(3) 0.0809(12) Uani d . 1 1 . .
    H H14A 0.8135 0.7795 0.3752 0.097 Uiso calc R 1 1 . .
    C C15B 0.8015(5) 0.8165(4) 0.1162(3) 0.0850(12) Uani d . 1 1 . .
    H H15A 0.7845 0.8488 0.0458 0.127 Uiso calc R 1 1 . .
    H H15B 0.7936 0.8696 0.1679 0.127 Uiso calc R 1 1 . .
    H H15C 0.7375 0.7605 0.1131 0.127 Uiso calc R 1 1 . .
    C C16B 1.0812(5) 0.6296(4) -0.2715(4) 0.0860(13) Uani d . 1 1 . .
    H H16A 1.0724 0.6562 -0.3432 0.129 Uiso calc R 1 1 . .
    H H16B 1.0366 0.5618 -0.2765 0.129 Uiso calc R 1 1 . .
    H H16C 1.1744 0.6209 -0.2330 0.129 Uiso calc R 1 1 . .
    C C17B 0.8726(4) 0.7259(4) -0.2740(3) 0.0769(11) Uani d . 1 1 . .
    H H17A 0.8673 0.7534 -0.3447 0.115 Uiso calc R 1 1 . .
    H H17B 0.8323 0.7760 -0.2364 0.115 Uiso calc R 1 1 . .
    H H17C 0.8258 0.6589 -0.2813 0.115 Uiso calc R 1 1 . .
    N N1A 0.4987(3) 0.9812(3) 0.9032(2) 0.0639(8) Uani d . 1 1 . .
    H H1NA 0.475(5) 0.916(5) 0.895(4) 0.096 Uiso d . 1 1 . .
    O O1A 0.5349(4) 1.2606(2) 1.1557(2) 0.0891(10) Uani d . 1 1 . .
    O O2A 0.5582(4) 0.8861(2) 0.7091(2) 0.0911(10) Uani d . 1 1 . .
    H H1OA 0.544(6) 0.830(6) 0.749(5) 0.137 Uiso d . 1 1 . .
    C C1A 0.4810(4) 1.0239(3) 0.9930(3) 0.0608(8) Uani d . 1 1 . .
    C C2A 0.5195(4) 1.1260(3) 1.0280(3) 0.0654(9) Uani d . 1 1 . .
    H H2AA 0.5631 1.1675 0.9887 0.078 Uiso calc R 1 1 . .
    C C3A 0.4953(5) 1.1699(3) 1.1210(3) 0.0691(10) Uani d . 1 1 . .
    C C4A 0.4101(5) 1.1066(3) 1.1752(4) 0.0796(12) Uani d . 1 1 . .
    H H4AA 0.3167 1.1235 1.1404 0.095 Uiso calc R 1 1 . .
    H H4AB 0.4313 1.1287 1.2506 0.095 Uiso calc R 1 1 . .
    C C5A 0.4293(4) 0.9850(3) 1.1710(3) 0.0636(9) Uani d . 1 1 . .
    C C6A 0.4110(5) 0.9530(3) 1.0537(3) 0.0801(11) Uani d . 1 1 . .
    H H6AA 0.4436 0.8804 1.0526 0.096 Uiso calc R 1 1 . .
    H H6AB 0.3159 0.9528 1.0154 0.096 Uiso calc R 1 1 . .
    C C7A 0.5487(4) 1.0387(3) 0.8248(3) 0.0602(8) Uani d . 1 1 . .
    H H7AA 0.5130 1.1117 0.8191 0.072 Uiso calc R 1 1 . .
    C C8A 0.4965(4) 0.9862(3) 0.7130(3) 0.0634(9) Uani d . 1 1 . .
    H H8AA 0.3997 0.9753 0.6968 0.076 Uiso calc R 1 1 . .
    C C9A 0.5223(4) 1.0579(3) 0.6266(3) 0.0666(10) Uani d . 1 1 . .
    C C10A 0.4390(6) 1.1427(4) 0.5867(4) 0.0984(14) Uani d . 1 1 . .
    H H10B 0.3629 1.1536 0.6090 0.118 Uiso calc R 1 1 . .
    C C11A 0.4696(9) 1.2140(5) 0.5108(5) 0.123(2) Uani d . 1 1 . .
    H H11B 0.4134 1.2715 0.4832 0.148 Uiso calc R 1 1 . .
    C C12A 0.5814(8) 1.1977(5) 0.4787(4) 0.110(2) Uani d . 1 1 . .
    H H12B 0.6027 1.2451 0.4306 0.132 Uiso calc R 1 1 . .
    C C13A 0.6602(7) 1.1139(5) 0.5162(4) 0.1065(17) Uani d . 1 1 . .
    H H13B 0.7352 1.1023 0.4927 0.128 Uiso calc R 1 1 . .
    C C14A 0.6318(6) 1.0442(4) 0.5895(3) 0.0844(12) Uani d . 1 1 . .
    H H14B 0.6884 0.9862 0.6145 0.101 Uiso calc R 1 1 . .
    C C15A 0.7007(5) 1.0462(6) 0.8609(3) 0.0994(17) Uani d . 1 1 . .
    H H15E 0.7317 1.0599 0.9376 0.149 Uiso calc R 1 1 . .
    H H15F 0.7285 1.1034 0.8226 0.149 Uiso calc R 1 1 . .
    H H15G 0.7379 0.9800 0.8453 0.149 Uiso calc R 1 1 . .
    C C16A 0.5681(5) 0.9551(4) 1.2415(4) 0.0882(12) Uani d . 1 1 . .
    H H16E 0.5811 0.8794 1.2367 0.132 Uiso calc R 1 1 . .
    H H16F 0.5771 0.9740 1.3156 0.132 Uiso calc R 1 1 . .
    H H16G 0.6340 0.9928 1.2171 0.132 Uiso calc R 1 1 . .
    C C17A 0.3260(6) 0.9282(5) 1.2138(4) 0.1088(17) Uani d . 1 1 . .
    H H17E 0.3320 0.8524 1.2042 0.163 Uiso calc R 1 1 . .
    H H17F 0.2378 0.9525 1.1746 0.163 Uiso calc R 1 1 . .
    H H17D 0.3429 0.9439 1.2896 0.163 Uiso calc R 1 1 . .
loop_
    _atom_site_aniso_label
    _atom_site_aniso_U_11
    _atom_site_aniso_U_22
    _atom_site_aniso_U_33
    _atom_site_aniso_U_12
    _atom_site_aniso_U_13
    _atom_site_aniso_U_23
    N1B 0.084(2) 0.0409(13) 0.0474(13) 0.0020(14) 0.0233(13) 0.0002(11)
    O1B 0.140(3) 0.0443(14) 0.0780(16) -0.0080(15) 0.0496(17) 0.0045(12)
    O2B 0.138(3) 0.0543(15) 0.0801(17) -0.0153(16) 0.0614(18) -0.0080(13)
    C1B 0.071(2) 0.0410(15) 0.0446(14) 0.0053(15) 0.0182(14) 0.0010(13)
    C2B 0.094(3) 0.0399(16) 0.0526(15) 0.0081(16) 0.0291(17) -0.0021(13)
    C3B 0.081(2) 0.0441(17) 0.0542(16) -0.0001(16) 0.0215(16) 0.0040(14)
    C4B 0.078(2) 0.0589(19) 0.0542(16) -0.0002(18) 0.0268(15) 0.0031(15)
    C5B 0.070(2) 0.0502(16) 0.0457(14) 0.0033(16) 0.0220(14) -0.0029(13)
    C6B 0.082(2) 0.0437(16) 0.0536(16) 0.0120(16) 0.0234(16) 0.0020(14)
    C7B 0.077(2) 0.0489(17) 0.0471(15) 0.0067(16) 0.0255(15) 0.0002(13)
    C8B 0.078(2) 0.0496(17) 0.0538(16) 0.0051(17) 0.0286(15) 0.0057(14)
    C9B 0.093(3) 0.0532(18) 0.0451(15) 0.0101(19) 0.0241(16) 0.0061(14)
    C10B 0.094(3) 0.093(3) 0.065(2) -0.004(3) 0.012(2) -0.002(2)
    C11B 0.166(6) 0.101(4) 0.065(3) -0.023(4) 0.004(3) -0.012(3)
    C12B 0.228(8) 0.069(3) 0.051(2) -0.004(4) 0.010(3) -0.006(2)
    C13B 0.191(6) 0.075(3) 0.072(3) 0.026(4) 0.071(3) 0.001(2)
    C14B 0.125(3) 0.064(2) 0.070(2) 0.000(2) 0.054(2) -0.0018(18)
    C15B 0.095(3) 0.093(3) 0.070(2) 0.030(3) 0.029(2) 0.010(2)
    C16B 0.123(4) 0.075(3) 0.075(2) 0.000(3) 0.053(2) -0.015(2)
    C17B 0.085(3) 0.083(3) 0.0574(18) -0.011(2) 0.0126(17) 0.0062(19)
    N1A 0.093(2) 0.0469(15) 0.0562(14) -0.0041(15) 0.0290(15) -0.0062(13)
    O1A 0.155(3) 0.0436(14) 0.0788(16) 0.0037(16) 0.0493(18) -0.0087(12)
    O2A 0.169(3) 0.0426(13) 0.0803(17) 0.0055(16) 0.066(2) 0.0000(12)
    C1A 0.081(2) 0.0493(18) 0.0541(16) -0.0017(17) 0.0226(16) -0.0055(15)
    C2A 0.097(3) 0.0447(17) 0.0619(19) -0.0023(18) 0.0343(18) -0.0022(14)
    C3A 0.103(3) 0.0435(18) 0.0631(19) 0.0125(18) 0.0273(19) -0.0019(15)
    C4A 0.099(3) 0.073(3) 0.076(2) 0.011(2) 0.041(2) -0.0087(19)
    C5A 0.072(2) 0.060(2) 0.0662(19) -0.0035(18) 0.0331(18) -0.0025(16)
    C6A 0.105(3) 0.067(2) 0.077(2) -0.021(2) 0.041(2) -0.012(2)
    C7A 0.082(2) 0.0480(18) 0.0529(16) -0.0019(17) 0.0239(16) -0.0034(14)
    C8A 0.086(2) 0.0529(18) 0.0518(16) -0.0053(18) 0.0214(16) -0.0061(15)
    C9A 0.095(3) 0.0534(19) 0.0435(14) -0.0072(19) 0.0079(16) -0.0027(14)
    C10A 0.106(3) 0.083(3) 0.086(3) 0.012(3) -0.002(3) 0.018(3)
    C11A 0.144(6) 0.081(3) 0.104(4) 0.000(4) -0.027(4) 0.032(3)
    C12A 0.161(6) 0.085(4) 0.070(3) -0.027(4) 0.012(3) 0.018(2)
    C13A 0.164(5) 0.088(3) 0.077(3) -0.025(4) 0.049(3) 0.005(3)
    C14A 0.132(4) 0.067(2) 0.0611(19) -0.001(2) 0.040(2) 0.0031(18)
    C15A 0.084(3) 0.155(5) 0.0532(18) -0.022(3) 0.0101(18) -0.007(3)
    C16A 0.104(3) 0.080(3) 0.087(3) 0.009(3) 0.037(2) 0.012(2)
    C17A 0.126(4) 0.115(4) 0.107(3) -0.027(4) 0.066(3) -0.010(3)
_geom_special_details
;
All e.s.d.'s (except the e.s.d. in the dihedral angle between two l.s. planes)
are estimated using the full covariance matrix. The cell e.s.d.'s are taken
into account individually in the estimation of e.s.d.'s in distances, angles
and torsion angles; correlations between e.s.d.'s in cell parameters are only
used when they are defined by crystal symmetry. An approximate (isotropic)
treatment of cell e.s.d.'s is used for estimating e.s.d.'s involving l.s.
planes.
;
loop_
    _geom_bond_atom_site_label_1
    _geom_bond_atom_site_label_2
    _geom_bond_site_symmetry_2
    _geom_bond_distance
    _geom_bond_publ_flag
    N1B C1B . 1.327(4) ?
    N1B C7B . 1.461(4) ?
    N1B H1NB . 0.82(6) ?
    O1B C3B . 1.245(4) ?
    O2B C8B . 1.430(5) ?
    O2B H1OB . 0.96(6) ?
    C1B C2B . 1.373(5) ?
    C1B C6B . 1.505(4) ?
    C2B C3B . 1.406(4) ?
    C2B H2BA . 0.9300 ?
    C3B C4B . 1.506(5) ?
    C4B C5B . 1.527(5) ?
    C4B H4BA . 0.9700 ?
    C4B H4BB . 0.9700 ?
    C5B C17B . 1.510(6) ?
    C5B C16B . 1.536(5) ?
    C5B C6B . 1.538(4) ?
    C6B H6BA . 0.9700 ?
    C6B H6BB . 0.9700 ?
    C7B C15B . 1.519(6) ?
    C7B C8B . 1.535(4) ?
    C7B H7BA . 0.9800 ?
    C8B C9B . 1.520(5) ?
    C8B H8BA . 0.9800 ?
    C9B C14B . 1.378(5) ?
    C9B C10B . 1.383(6) ?
    C10B C11B . 1.367(7) ?
    C10B H10A . 0.9300 ?
    C11B C12B . 1.351(10) ?
    C11B H11A . 0.9300 ?
    C12B C13B . 1.398(9) ?
    C12B H12A . 0.9300 ?
    C13B C14B . 1.397(7) ?
    C13B H13A . 0.9300 ?
    C14B H14A . 0.9300 ?
    C15B H15A . 0.9600 ?
    C15B H15B . 0.9600 ?
    C15B H15C . 0.9600 ?
    C16B H16A . 0.9600 ?
    C16B H16B . 0.9600 ?
    C16B H16C . 0.9600 ?
    C17B H17A . 0.9600 ?
    C17B H17B . 0.9600 ?
    C17B H17C . 0.9600 ?
    N1A C1A . 1.334(4) ?
    N1A C7A . 1.454(4) ?
    N1A H1NA . 0.85(6) ?
    O1A C3A . 1.245(5) ?
    O2A C8A . 1.414(5) ?
    O2A H1OA . 0.91(7) ?
    C1A C2A . 1.374(5) ?
    C1A C6A . 1.504(5) ?
    C2A C3A . 1.405(5) ?
    C2A H2AA . 0.9300 ?
    C3A C4A . 1.505(6) ?
    C4A C5A . 1.536(6) ?
    C4A H4AA . 0.9700 ?
    C4A H4AB . 0.9700 ?
    C5A C16A . 1.514(6) ?
    C5A C6A . 1.519(5) ?
    C5A C17A . 1.522(6) ?
    C6A H6AA . 0.9700 ?
    C6A H6AB . 0.9700 ?
    C7A C15A . 1.519(6) ?
    C7A C8A . 1.530(4) ?
    C7A H7AA . 0.9800 ?
    C8A C9A . 1.512(5) ?
    C8A H8AA . 0.9800 ?
    C9A C10A . 1.371(7) ?
    C9A C14A . 1.372(6) ?
    C10A C11A . 1.426(9) ?
    C10A H10B . 0.9300 ?
    C11A C12A . 1.362(10) ?
    C11A H11B . 0.9300 ?
    C12A C13A . 1.331(9) ?
    C12A H12B . 0.9300 ?
    C13A C14A . 1.379(6) ?
    C13A H13B . 0.9300 ?
    C14A H14B . 0.9300 ?
    C15A H15E . 0.9600 ?
    C15A H15F . 0.9600 ?
    C15A H15G . 0.9600 ?
    C16A H16E . 0.9600 ?
    C16A H16F . 0.9600 ?
    C16A H16G . 0.9600 ?
    C17A H17E . 0.9600 ?
    C17A H17F . 0.9600 ?
    C17A H17D . 0.9600 ?
loop_
    _geom_angle_atom_site_label_1
    _geom_angle_atom_site_label_2
    _geom_angle_atom_site_label_3
    _geom_angle_site_symmetry_1
    _geom_angle_site_symmetry_3
    _geom_angle
    _geom_angle_publ_flag
    C1B N1B C7B . . 123.0(3) ?
    C1B N1B H1NB . . 116(3) ?
    C7B N1B H1NB . . 121(3) ?
    C8B O2B H1OB . . 101(4) ?
    N1B C1B C2B . . 123.5(3) ?
    N1B C1B C6B . . 116.4(3) ?
    C2B C1B C6B . . 120.1(3) ?
    C1B C2B C3B . . 122.4(3) ?
    C1B C2B H2BA . . 118.8 ?
    C3B C2B H2BA . . 118.8 ?
    O1B C3B C2B . . 121.6(3) ?
    O1B C3B C4B . . 119.0(3) ?
    C2B C3B C4B . . 119.4(3) ?
    C3B C4B C5B . . 113.5(3) ?
    C3B C4B H4BA . . 108.9 ?
    C5B C4B H4BA . . 108.9 ?
    C3B C4B H4BB . . 108.9 ?
    C5B C4B H4BB . . 108.9 ?
    H4BA C4B H4BB . . 107.7 ?
    C17B C5B C4B . . 111.0(3) ?
    C17B C5B C16B . . 109.0(3) ?
    C4B C5B C16B . . 109.0(3) ?
    C17B C5B C6B . . 110.4(3) ?
    C4B C5B C6B . . 108.4(3) ?
    C16B C5B C6B . . 108.9(3) ?
    C1B C6B C5B . . 114.6(3) ?
    C1B C6B H6BA . . 108.6 ?
    C5B C6B H6BA . . 108.6 ?
    C1B C6B H6BB . . 108.6 ?
    C5B C6B H6BB . . 108.6 ?
    H6BA C6B H6BB . . 107.6 ?
    N1B C7B C15B . . 111.0(3) ?
    N1B C7B C8B . . 111.5(3) ?
    C15B C7B C8B . . 112.6(3) ?
    N1B C7B H7BA . . 107.2 ?
    C15B C7B H7BA . . 107.2 ?
    C8B C7B H7BA . . 107.2 ?
    O2B C8B C9B . . 108.9(3) ?
    O2B C8B C7B . . 112.4(3) ?
    C9B C8B C7B . . 109.4(3) ?
    O2B C8B H8BA . . 108.7 ?
    C9B C8B H8BA . . 108.7 ?
    C7B C8B H8BA . . 108.7 ?
    C14B C9B C10B . . 119.2(4) ?
    C14B C9B C8B . . 121.8(4) ?
    C10B C9B C8B . . 118.8(3) ?
    C11B C10B C9B . . 121.4(5) ?
    C11B C10B H10A . . 119.3 ?
    C9B C10B H10A . . 119.3 ?
    C12B C11B C10B . . 120.1(6) ?
    C12B C11B H11A . . 119.9 ?
    C10B C11B H11A . . 119.9 ?
    C11B C12B C13B . . 120.2(5) ?
    C11B C12B H12A . . 119.9 ?
    C13B C12B H12A . . 119.9 ?
    C14B C13B C12B . . 119.6(5) ?
    C14B C13B H13A . . 120.2 ?
    C12B C13B H13A . . 120.2 ?
    C9B C14B C13B . . 119.5(5) ?
    C9B C14B H14A . . 120.3 ?
    C13B C14B H14A . . 120.3 ?
    C7B C15B H15A . . 109.5 ?
    C7B C15B H15B . . 109.5 ?
    H15A C15B H15B . . 109.5 ?
    C7B C15B H15C . . 109.5 ?
    H15A C15B H15C . . 109.5 ?
    H15B C15B H15C . . 109.5 ?
    C5B C16B H16A . . 109.5 ?
    C5B C16B H16B . . 109.5 ?
    H16A C16B H16B . . 109.5 ?
    C5B C16B H16C . . 109.5 ?
    H16A C16B H16C . . 109.5 ?
    H16B C16B H16C . . 109.5 ?
    C5B C17B H17A . . 109.5 ?
    C5B C17B H17B . . 109.5 ?
    H17A C17B H17B . . 109.5 ?
    C5B C17B H17C . . 109.5 ?
    H17A C17B H17C . . 109.5 ?
    H17B C17B H17C . . 109.5 ?
    C1A N1A C7A . . 125.0(3) ?
    C1A N1A H1NA . . 112(3) ?
    C7A N1A H1NA . . 123(3) ?
    C8A O2A H1OA . . 121(4) ?
    N1A C1A C2A . . 123.6(3) ?
    N1A C1A C6A . . 115.2(3) ?
    C2A C1A C6A . . 121.1(3) ?
    C1A C2A C3A . . 122.2(3) ?
    C1A C2A H2AA . . 118.9 ?
    C3A C2A H2AA . . 118.9 ?
    O1A C3A C2A . . 122.6(4) ?
    O1A C3A C4A . . 119.4(3) ?
    C2A C3A C4A . . 117.9(3) ?
    C3A C4A C5A . . 113.7(3) ?
    C3A C4A H4AA . . 108.8 ?
    C5A C4A H4AA . . 108.8 ?
    C3A C4A H4AB . . 108.8 ?
    C5A C4A H4AB . . 108.8 ?
    H4AA C4A H4AB . . 107.7 ?
    C16A C5A C6A . . 110.6(4) ?
    C16A C5A C17A . . 108.8(4) ?
    C6A C5A C17A . . 109.9(4) ?
    C16A C5A C4A . . 109.5(4) ?
    C6A C5A C4A . . 108.4(3) ?
    C17A C5A C4A . . 109.6(4) ?
    C1A C6A C5A . . 115.0(3) ?
    C1A C6A H6AA . . 108.5 ?
    C5A C6A H6AA . . 108.5 ?
    C1A C6A H6AB . . 108.5 ?
    C5A C6A H6AB . . 108.5 ?
    H6AA C6A H6AB . . 107.5 ?
    N1A C7A C15A . . 111.9(3) ?
    N1A C7A C8A . . 109.8(3) ?
    C15A C7A C8A . . 111.5(3) ?
    N1A C7A H7AA . . 107.8 ?
    C15A C7A H7AA . . 107.8 ?
    C8A C7A H7AA . . 107.8 ?
    O2A C8A C9A . . 108.5(3) ?
    O2A C8A C7A . . 111.9(3) ?
    C9A C8A C7A . . 110.2(3) ?
    O2A C8A H8AA . . 108.7 ?
    C9A C8A H8AA . . 108.7 ?
    C7A C8A H8AA . . 108.7 ?
    C10A C9A C14A . . 117.9(4) ?
    C10A C9A C8A . . 120.3(4) ?
    C14A C9A C8A . . 121.8(4) ?
    C9A C10A C11A . . 119.6(6) ?
    C9A C10A H10B . . 120.2 ?
    C11A C10A H10B . . 120.2 ?
    C12A C11A C10A . . 119.9(6) ?
    C12A C11A H11B . . 120.1 ?
    C10A C11A H11B . . 120.1 ?
    C13A C12A C11A . . 120.1(5) ?
    C13A C12A H12B . . 120.0 ?
    C11A C12A H12B . . 120.0 ?
    C12A C13A C14A . . 120.8(6) ?
    C12A C13A H13B . . 119.6 ?
    C14A C13A H13B . . 119.6 ?
    C9A C14A C13A . . 121.8(5) ?
    C9A C14A H14B . . 119.1 ?
    C13A C14A H14B . . 119.1 ?
    C7A C15A H15E . . 109.5 ?
    C7A C15A H15F . . 109.5 ?
    H15E C15A H15F . . 109.5 ?
    C7A C15A H15G . . 109.5 ?
    H15E C15A H15G . . 109.5 ?
    H15F C15A H15G . . 109.5 ?
    C5A C16A H16E . . 109.5 ?
    C5A C16A H16F . . 109.5 ?
    H16E C16A H16F . . 109.5 ?
    C5A C16A H16G . . 109.5 ?
    H16E C16A H16G . . 109.5 ?
    H16F C16A H16G . . 109.5 ?
    C5A C17A H17E . . 109.5 ?
    C5A C17A H17F . . 109.5 ?
    H17E C17A H17F . . 109.5 ?
    C5A C17A H17D . . 109.5 ?
    H17E C17A H17D . . 109.5 ?
    H17F C17A H17D . . 109.5 ?
loop_
    _geom_torsion_atom_site_label_1
    _geom_torsion_atom_site_label_2
    _geom_torsion_atom_site_label_3
    _geom_torsion_atom_site_label_4
    _geom_torsion_site_symmetry_1
    _geom_torsion_site_symmetry_2
    _geom_torsion_site_symmetry_3
    _geom_torsion_site_symmetry_4
    _geom_torsion
    _geom_torsion_publ_flag
    C7B N1B C1B C2B . . . . -2.3(6) ?
    C7B N1B C1B C6B . . . . 176.5(3) ?
    N1B C1B C2B C3B . . . . 175.0(4) ?
    C6B C1B C2B C3B . . . . -3.8(6) ?
    C1B C2B C3B O1B . . . . -177.1(4) ?
    C1B C2B C3B C4B . . . . 0.6(6) ?
    O1B C3B C4B C5B . . . . -153.9(4) ?
    C2B C3B C4B C5B . . . . 28.3(5) ?
    C3B C4B C5B C17B . . . . 70.8(4) ?
    C3B C4B C5B C16B . . . . -169.0(3) ?
    C3B C4B C5B C6B . . . . -50.6(4) ?
    N1B C1B C6B C5B . . . . 159.0(3) ?
    C2B C1B C6B C5B . . . . -22.1(5) ?
    C17B C5B C6B C1B . . . . -73.9(4) ?
    C4B C5B C6B C1B . . . . 47.9(4) ?
    C16B C5B C6B C1B . . . . 166.4(3) ?
    C1B N1B C7B C15B . . . . 81.9(4) ?
    C1B N1B C7B C8B . . . . -151.7(3) ?
    N1B C7B C8B O2B . . . . -78.8(4) ?
    C15B C7B C8B O2B . . . . 46.7(4) ?
    N1B C7B C8B C9B . . . . 160.0(3) ?
    C15B C7B C8B C9B . . . . -74.5(4) ?
    O2B C8B C9B C14B . . . . -25.7(5) ?
    C7B C8B C9B C14B . . . . 97.6(4) ?
    O2B C8B C9B C10B . . . . 157.6(4) ?
    C7B C8B C9B C10B . . . . -79.2(4) ?
    C14B C9B C10B C11B . . . . -1.5(7) ?
    C8B C9B C10B C11B . . . . 175.3(4) ?
    C9B C10B C11B C12B . . . . 0.8(8) ?
    C10B C11B C12B C13B . . . . -0.2(8) ?
    C11B C12B C13B C14B . . . . 0.5(8) ?
    C10B C9B C14B C13B . . . . 1.7(6) ?
    C8B C9B C14B C13B . . . . -175.0(4) ?
    C12B C13B C14B C9B . . . . -1.2(7) ?
    C7A N1A C1A C2A . . . . -6.1(6) ?
    C7A N1A C1A C6A . . . . 172.2(4) ?
    N1A C1A C2A C3A . . . . 177.8(4) ?
    C6A C1A C2A C3A . . . . -0.4(6) ?
    C1A C2A C3A O1A . . . . 176.9(4) ?
    C1A C2A C3A C4A . . . . -7.3(6) ?
    O1A C3A C4A C5A . . . . -149.1(4) ?
    C2A C3A C4A C5A . . . . 35.0(6) ?
    C3A C4A C5A C16A . . . . 68.4(4) ?
    C3A C4A C5A C6A . . . . -52.3(5) ?
    C3A C4A C5A C17A . . . . -172.3(4) ?
    N1A C1A C6A C5A . . . . 161.5(4) ?
    C2A C1A C6A C5A . . . . -20.2(6) ?
    C16A C5A C6A C1A . . . . -75.3(5) ?
    C17A C5A C6A C1A . . . . 164.6(4) ?
    C4A C5A C6A C1A . . . . 44.8(5) ?
    C1A N1A C7A C15A . . . . 82.0(5) ?
    C1A N1A C7A C8A . . . . -153.6(4) ?
    N1A C7A C8A O2A . . . . -71.3(4) ?
    C15A C7A C8A O2A . . . . 53.3(4) ?
    N1A C7A C8A C9A . . . . 167.8(3) ?
    C15A C7A C8A C9A . . . . -67.6(5) ?
    O2A C8A C9A C10A . . . . 157.2(4) ?
    C7A C8A C9A C10A . . . . -80.0(5) ?
    O2A C8A C9A C14A . . . . -26.0(5) ?
    C7A C8A C9A C14A . . . . 96.9(4) ?
    C14A C9A C10A C11A . . . . -1.3(7) ?
    C8A C9A C10A C11A . . . . 175.7(4) ?
    C9A C10A C11A C12A . . . . -0.2(8) ?
    C10A C11A C12A C13A . . . . 1.6(9) ?
    C11A C12A C13A C14A . . . . -1.5(9) ?
    C10A C9A C14A C13A . . . . 1.4(7) ?
    C8A C9A C14A C13A . . . . -175.5(4) ?
    C12A C13A C14A C9A . . . . 0.0(8) ?
loop_
    _geom_hbond_atom_site_label_D
    _geom_hbond_atom_site_label_H
    _geom_hbond_atom_site_label_A
    _geom_hbond_site_symmetry_A
    _geom_hbond_distance_DH
    _geom_hbond_distance_HA
    _geom_hbond_distance_DA
    _geom_hbond_angle_DHA
    _geom_hbond_publ_flag
    N1B H1NB O1B 2_745 0.82(6) 2.12(6) 2.874(4) 155(5) yes
    O2B H1OB O1B 2_745 0.96(7) 1.75(7) 2.701(4) 170(6) yes
    N1A H1NA O1A 2_647 0.85(6) 2.04(6) 2.853(4) 160(5) yes
    O2A H1OA O1A 2_647 0.91(7) 1.88(7) 2.724(4) 155(6) yes
_iucr_refine_instructions_details
;
TITL mg5new in P2(1)
CELL 1.54178  10.4357  12.4953  12.8706  90.000 107.019  90.000
ZERR    4.00   0.0006   0.0008   0.0005   0.000   0.003   0.000
LATT -1
SYMM -X, 0.5+Y, -Z
SFAC C H N O
UNIT 68 92 4 8
TEMP 23.000
SIZE 0.03 0.587 0.80
L.S. 10
BOND $H
ACTA
CONF
MERG 4
FMAP 2
OMIT 1 0 0
MPLA 5 C1A C2A C3A C4A C6A C5A
MPLA 5 C1B C2B C3B C4B C6B C5B
MPLA O1A C1A C2A C3A C4A C6A
MPLA C9A C10A C11A C12A C13A C14A
MPLA O1B C1B C2B C3B C4B C6B
MPLA C9B C10B C11B C12B C13B C14B
PLAN 20
WGHT      0.0759      0.0565
FVAR       0.81660
N1B   3    0.965580    0.703449    0.064666    11.00000    0.08352    0.04086 =
         0.04741    0.00025    0.02330    0.00197
H1NB  2    0.952086    0.638615    0.062728    11.00000   -1.50000
O1B   4    1.074280    0.989098   -0.130295    11.00000    0.14020    0.04431 =
         0.07804    0.00446    0.04963   -0.00803
O2B   4    0.867399    0.637331    0.262407    11.00000    0.13822    0.05430 =
         0.08007   -0.00798    0.06141   -0.01525
H1OB  2    0.877545    0.581811    0.214404    11.00000   -1.50000
C1B   1    0.999855    0.743582   -0.018915    11.00000    0.07128    0.04102 =
         0.04461    0.00103    0.01820    0.00530
C2B   1    1.012218    0.851226   -0.035000    11.00000    0.09411    0.03989 =
         0.05262   -0.00206    0.02913    0.00808
AFIX  43
H2BA  2    0.989039    0.899306    0.011646    11.00000   -1.20000
AFIX   0
C3B   1    1.058645    0.891405   -0.119424    11.00000    0.08105    0.04409 =
         0.05422    0.00404    0.02150   -0.00008
C4B   1    1.095246    0.814543   -0.196329    11.00000    0.07753    0.05891 =
         0.05419    0.00314    0.02680   -0.00021
AFIX  23
H4BA  2    1.190363    0.799120   -0.169581    11.00000   -1.20000
H4BB  2    1.078537    0.848617   -0.266760    11.00000   -1.20000
AFIX   0
C5B   1    1.017595    0.709324   -0.210355    11.00000    0.06988    0.05019 =
         0.04569   -0.00293    0.02200    0.00329
C6B   1    1.028349    0.663985   -0.097056    11.00000    0.08229    0.04371 =
         0.05362    0.00203    0.02336    0.01201
AFIX  23
H6BA  2    0.966163    0.604720   -0.105108    11.00000   -1.20000
H6BB  2    1.118047    0.635839   -0.065921    11.00000   -1.20000
AFIX   0
C7B   1    0.942098    0.769897    0.150746    11.00000    0.07724    0.04895 =
         0.04712    0.00024    0.02545    0.00674
AFIX  13
H7BA  2    1.004815    0.830131    0.161946    11.00000   -1.20000
AFIX   0
C8B   1    0.972983    0.708755    0.258693    11.00000    0.07819    0.04956 =
         0.05383    0.00572    0.02858    0.00507
AFIX  13
H8BA  2    1.055168    0.667112    0.268042    11.00000   -1.20000
AFIX   0
C9B   1    0.995816    0.788063    0.351940    11.00000    0.09285    0.05316 =
         0.04513    0.00609    0.02407    0.01007
C10B  1    1.118498    0.838995    0.388266    11.00000    0.09366    0.09305 =
         0.06543   -0.00164    0.01238   -0.00401
AFIX  43
H10A  2    1.186802    0.820106    0.358863    11.00000   -1.20000
AFIX   0
C11B  1    1.141457    0.916537    0.466503    11.00000    0.16640    0.10138 =
         0.06537   -0.01197    0.00444   -0.02274
AFIX  43
H11A  2    1.224387    0.950364    0.489119    11.00000   -1.20000
AFIX   0
C12B  1    1.043864    0.944127    0.511043    11.00000    0.22788    0.06869 =
         0.05103   -0.00609    0.00964   -0.00360
AFIX  43
H12A  2    1.059924    0.996713    0.564450    11.00000   -1.20000
AFIX   0
C13B  1    0.918838    0.893842    0.477059    11.00000    0.19084    0.07453 =
         0.07202    0.00128    0.07055    0.02611
AFIX  43
H13A  2    0.851452    0.913192    0.507313    11.00000   -1.20000
AFIX   0
C14B  1    0.895739    0.814379    0.397408    11.00000    0.12510    0.06391 =
         0.06989   -0.00177    0.05369    0.00050
AFIX  43
H14A  2    0.813478    0.779501    0.375227    11.00000   -1.20000
AFIX   0
C15B  1    0.801516    0.816499    0.116200    11.00000    0.09506    0.09326 =
         0.07002    0.01050    0.02940    0.02961
AFIX 137
H15A  2    0.784537    0.848848    0.045809    11.00000   -1.50000
H15B  2    0.793647    0.869604    0.167888    11.00000   -1.50000
H15C  2    0.737516    0.760497    0.113071    11.00000   -1.50000
AFIX   0
C16B  1    1.081231    0.629573   -0.271507    11.00000    0.12296    0.07487 =
         0.07537   -0.01530    0.05297    0.00048
AFIX 137
H16A  2    1.072410    0.656233   -0.343219    11.00000   -1.50000
H16B  2    1.036605    0.561751   -0.276541    11.00000   -1.50000
H16C  2    1.174448    0.620893   -0.232980    11.00000   -1.50000
AFIX   0
C17B  1    0.872553    0.725920   -0.273978    11.00000    0.08477    0.08328 =
         0.05741    0.00621    0.01258   -0.01071
AFIX 137
H17A  2    0.867327    0.753438   -0.344740    11.00000   -1.50000
H17B  2    0.832288    0.775995   -0.236358    11.00000   -1.50000
H17C  2    0.825812    0.658881   -0.281293    11.00000   -1.50000
AFIX   0
N1A   3    0.498708    0.981242    0.903158    11.00000    0.09330    0.04690 =
         0.05619   -0.00616    0.02899   -0.00410
H1NA  2    0.474858    0.916336    0.894901    11.00000   -1.50000
O1A   4    0.534949    1.260648    1.155714    11.00000    0.15469    0.04362 =
         0.07875   -0.00871    0.04926    0.00372
O2A   4    0.558180    0.886104    0.709073    11.00000    0.16925    0.04258 =
         0.08029   -0.00004    0.06612    0.00549
H1OA  2    0.544323    0.829595    0.749473    11.00000   -1.50000
C1A   1    0.481013    1.023875    0.993009    11.00000    0.08079    0.04933 =
         0.05407   -0.00550    0.02256   -0.00170
C2A   1    0.519537    1.126014    1.027968    11.00000    0.09671    0.04474 =
         0.06191   -0.00224    0.03432   -0.00229
AFIX  43
H2AA  2    0.563104    1.167528    0.988750    11.00000   -1.20000
AFIX   0
C3A   1    0.495347    1.169866    1.120951    11.00000    0.10275    0.04345 =
         0.06309   -0.00188    0.02733    0.01248
C4A   1    0.410131    1.106646    1.175217    11.00000    0.09867    0.07349 =
         0.07614   -0.00872    0.04064    0.01110
AFIX  23
H4AA  2    0.316654    1.123538    1.140440    11.00000   -1.20000
H4AB  2    0.431313    1.128687    1.250617    11.00000   -1.20000
AFIX   0
C5A   1    0.429272    0.984992    1.170973    11.00000    0.07236    0.06029 =
         0.06624   -0.00253    0.03312   -0.00350
C6A   1    0.410986    0.952975    1.053704    11.00000    0.10476    0.06746 =
         0.07741   -0.01186    0.04101   -0.02068
AFIX  23
H6AA  2    0.443557    0.880396    1.052639    11.00000   -1.20000
H6AB  2    0.315916    0.952789    1.015427    11.00000   -1.20000
AFIX   0
C7A   1    0.548750    1.038744    0.824774    11.00000    0.08224    0.04801 =
         0.05293   -0.00335    0.02387   -0.00187
AFIX  13
H7AA  2    0.513031    1.111747    0.819060    11.00000   -1.20000
AFIX   0
C8A   1    0.496537    0.986196    0.712961    11.00000    0.08626    0.05290 =
         0.05178   -0.00610    0.02138   -0.00532
AFIX  13
H8AA  2    0.399687    0.975258    0.696803    11.00000   -1.20000
AFIX   0
C9A   1    0.522265    1.057933    0.626621    11.00000    0.09496    0.05338 =
         0.04346   -0.00274    0.00785   -0.00716
C10A  1    0.438966    1.142684    0.586677    11.00000    0.10609    0.08340 =
         0.08642    0.01802   -0.00173    0.01183
AFIX  43
H10B  2    0.362869    1.153612    0.608963    11.00000   -1.20000
AFIX   0
C11A  1    0.469648    1.214007    0.510756    11.00000    0.14393    0.08106 =
         0.10442    0.03236   -0.02708   -0.00022
AFIX  43
H11B  2    0.413425    1.271535    0.483209    11.00000   -1.20000
AFIX   0
C12A  1    0.581415    1.197692    0.478702    11.00000    0.16077    0.08509 =
         0.07001    0.01792    0.01248   -0.02660
AFIX  43
H12B  2    0.602743    1.245109    0.430580    11.00000   -1.20000
AFIX   0
C13A  1    0.660154    1.113946    0.516180    11.00000    0.16374    0.08771 =
         0.07719    0.00469    0.04950   -0.02492
AFIX  43
H13B  2    0.735197    1.102329    0.492650    11.00000   -1.20000
AFIX   0
C14A  1    0.631762    1.044170    0.589521    11.00000    0.13224    0.06735 =
         0.06105    0.00308    0.03999   -0.00112
AFIX  43
H14B  2    0.688355    0.986243    0.614494    11.00000   -1.20000
AFIX   0
C15A  1    0.700710    1.046189    0.860903    11.00000    0.08375    0.15496 =
         0.05317   -0.00698    0.01012   -0.02234
AFIX 137
H15E  2    0.731737    1.059882    0.937606    11.00000   -1.50000
H15F  2    0.728475    1.103420    0.822626    11.00000   -1.50000
H15G  2    0.737943    0.979968    0.845305    11.00000   -1.50000
AFIX   0
C16A  1    0.568055    0.955082    1.241548    11.00000    0.10412    0.07954 =
         0.08690    0.01203    0.03707    0.00923
AFIX 137
H16E  2    0.581148    0.879414    1.236667    11.00000   -1.50000
H16F  2    0.577049    0.974018    1.315633    11.00000   -1.50000
H16G  2    0.633967    0.992849    1.217095    11.00000   -1.50000
AFIX   0
C17A  1    0.325958    0.928192    1.213798    11.00000    0.12560    0.11480 =
         0.10651   -0.00960    0.06592   -0.02708
AFIX 137
H17E  2    0.332000    0.852363    1.204193    11.00000   -1.50000
H17F  2    0.237800    0.952489    1.174564    11.00000   -1.50000
H17D  2    0.342929    0.943910    1.289641    11.00000   -1.50000
HKLF 4
REM  mg5new in P2(1)
REM R1 =  0.0516 for   2426 Fo > 4sig(Fo)  and  0.0699 for all   3114 data
REM    379 parameters refined using      1 restraints
END
WGHT      0.0759      0.0565
REM Highest difference peak  0.176,  deepest hole -0.173,  1-sigma level  0.037
Q1    1   0.5234  1.0828  1.2218  11.00000  0.05    0.18
Q2    1   0.2693  1.0295  1.1104  11.00000  0.05    0.16
Q3    1   0.5026  0.9396  1.0740  11.00000  0.05    0.14
Q4    1   0.4790  0.8778  1.2761  11.00000  0.05    0.13
Q5    1   0.8701  0.7195 -0.3456  11.00000  0.05    0.13
Q6    1   1.0037  0.6334 -0.4342  11.00000  0.05    0.12
Q7    1   0.4088  0.9572  0.7547  11.00000  0.05    0.12
Q8    1   0.4861  1.2144  1.3210  11.00000  0.05    0.11
Q9    1   0.5075  0.8960  0.6159  11.00000  0.05    0.11
Q10   1   0.9307  0.7784  0.3800  11.00000  0.05    0.11
Q11   1   0.4818  1.3479  0.5775  11.00000  0.05    0.11
Q12   1   0.8489  0.5489 -0.0287  11.00000  0.05    0.11
Q13   1   1.0143  0.7810  0.4162  11.00000  0.05    0.11
Q14   1   0.9311  0.9145  0.5800  11.00000  0.05    0.11
Q15   1   0.0997  0.9954  1.1588  11.00000  0.05    0.11
Q16   1   0.4577  0.9022  0.6879  11.00000  0.05    0.10
Q17   1   0.4981  1.4027  0.4663  11.00000  0.05    0.10
Q18   1   0.9626  0.7371 -0.0975  11.00000  0.05    0.10
Q19   1   0.9176  0.8912  0.5654  11.00000  0.05    0.10
Q20   1   0.5583  0.9671  0.4609  11.00000  0.05    0.10
;
