# Supplementary material for: 3-[(1-Hy­droxy-1-phenyl­propan-2-yl)amino]-5,5-dimethyl­cyclo­hex-2-enone
Source: Acta Crystallogr Sect E Struct Rep Online. 2012 Apr 18;68(Pt 5):o1436–7. doi: 10.1107/S160053681201570X (PMC3344556; doi:10.1107/S160053681201570X)
Supplement: Supplementary file 2 [file e-68-o1436-Isup2.hkl]

# 
# h,k,l, Fc-squared, Fo-squared, sigma(Fo-squared) and status flag 
# 
data_I
_shelx_title ' mg5new in P2(1)' 
_shelx_refln_list_code          4 
_shelx_F_calc_maximum      127.48 
_exptl_crystal_F_000       592.00 
_reflns_d_resolution_high  0.8206 
 
loop_ 
 _symmetry_equiv_pos_as_xyz 
 'x, y, z' 
 '-x, y+1/2, -z' 
 
_cell_length_a    10.4357 
_cell_length_b    12.4953 
_cell_length_c    12.8706 
_cell_angle_alpha  90.000 
_cell_angle_beta  107.019 
_cell_angle_gamma  90.000 
 
_shelx_F_squared_multiplier     1.000 
 
loop_ 
 _refln_index_h 
 _refln_index_k 
 _refln_index_l 
 _refln_F_squared_calc 
 _refln_F_squared_meas 
 _refln_F_squared_sigma 
 _refln_observed_status 
   3   0   0      382.59      427.64     35.67 o 
   4   0   0      794.46      959.87     79.92 o 
   5   0   0      133.41      160.93     13.48 o 
   6   0   0       69.77       71.71      4.56 o 
   7   0   0       24.37       24.85      2.71 o 
   8   0   0        2.88        1.89      1.35 o 
   9   0   0        6.60        6.37      1.68 o 
  10   0   0       11.29       11.11      2.14 o 
  11   0   0        1.07       -0.46      5.72 o 
  12   0   0        0.26       -1.33      4.11 o 
   1   1   0       53.52       90.47      7.56 o 
   2   1   0     1773.44     1621.71    134.99 o 
   3   1   0      707.33      735.04     61.27 o 
   4   1   0      273.29      275.72     16.35 o 
   5   1   0        0.47        0.11      0.34 o 
   6   1   0       11.44        8.56      1.03 o 
   7   1   0       12.04       16.43      1.64 o 
   8   1   0       18.24       20.43      1.33 o 
   9   1   0        0.74        0.55      0.90 o 
  10   1   0        3.88        3.98      1.12 o 
  11   1   0        0.81       -0.77      3.74 o 
  12   1   0        0.21        2.74      2.97 o 
   0   2   0      138.73      127.68     10.68 o 
   1   2   0    15476.00    14995.82   1248.10 o 
   2   2   0      743.00      832.53     69.33 o 
   3   2   0      253.02      311.13     25.93 o 
   4   2   0      213.79      217.24     13.08 o 
   5   2   0      423.30      507.07     30.18 o 
   6   2   0      120.89      138.40      8.36 o 
   7   2   0       44.89       42.57      2.42 o 
   8   2   0       33.25       30.33      2.27 o 
   9   2   0       22.64       22.15      2.23 o 
  10   2   0        0.75       -0.24      1.07 o 
  11   2   0        2.69        5.91      4.07 o 
  12   2   0        0.74       -3.06      3.06 o 
   1   3   0     1749.69     1737.66    144.65 o 
   2   3   0      364.99      335.53     20.51 o 
   3   3   0       34.36       45.34      3.40 o 
   4   3   0      897.12      917.85     45.59 o 
   5   3   0       64.57       66.25      5.57 o 
   6   3   0       93.52      104.19      5.39 o 
   7   3   0       45.24       43.95      5.65 o 
   8   3   0        1.78       -0.15      0.95 o 
   9   3   0        8.92       11.30      1.53 o 
  10   3   0        1.09        1.97      1.10 o 
  11   3   0        0.28       -0.52      4.95 o 
   0   4   0     1376.74     1113.24     99.25 o 
   1   4   0      406.48      383.85     23.52 o 
   2   4   0     2087.26     2174.66    132.30 o 
   3   4   0       88.49       88.12      4.51 o 
   4   4   0      672.58      740.68     45.93 o 
   5   4   0       54.31       63.90      3.47 o 
   6   4   0       31.41       32.66      2.20 o 
   7   4   0       16.12       13.11      1.22 o 
   8   4   0        6.67        7.84      1.20 o 
   9   4   0        3.62        5.97      1.20 o 
  10   4   0        5.02        4.23      1.69 o 
  11   4   0        5.54       15.31      6.12 o 
   1   5   0      423.94      390.39     23.77 o 
   2   5   0      731.09      762.07     32.75 o 
   3   5   0      208.45      225.58     14.10 o 
   4   5   0      312.57      349.92     21.90 o 
   5   5   0       66.76       68.15      4.58 o 
   6   5   0      103.13      107.97     12.61 o 
   7   5   0        5.89        7.32      1.90 o 
   8   5   0       16.26       14.95      2.07 o 
   9   5   0        7.81        5.10      1.36 o 
  10   5   0        0.72       -1.56      3.86 o 
  11   5   0        1.04       -1.13      4.48 o 
   0   6   0      382.08      331.76     28.70 o 
   1   6   0       29.34       34.72      1.90 o 
   2   6   0      219.94      217.63     11.04 o 
   3   6   0      322.72      345.85     21.42 o 
   4   6   0      168.12      174.77     11.03 o 
   5   6   0       54.17       56.40      3.66 o 
   6   6   0       39.04       36.50      3.21 o 
   7   6   0       18.87       15.14      1.93 o 
   8   6   0        6.21        8.41      1.33 o 
   9   6   0        0.48        1.73      1.83 o 
  10   6   0        6.76       10.52      4.66 o 
   1   7   0      141.13      161.04      8.24 o 
   2   7   0       15.81       12.99      1.20 o 
   3   7   0      311.54      347.14     21.54 o 
   4   7   0       15.01       12.78      1.25 o 
   5   7   0       15.07       13.46      2.40 o 
   6   7   0        5.91        2.91      1.15 o 
   7   7   0       17.78       18.77      3.52 o 
   8   7   0        7.30        4.88      1.60 o 
   9   7   0        2.35       -4.12      5.30 o 
  10   7   0        2.19        4.15      6.86 o 
   0   8   0      162.64      177.86     15.60 o 
   1   8   0      101.62      114.72      7.29 o 
   2   8   0      151.69      158.71      8.22 o 
   3   8   0      105.40       99.33      9.21 o 
   4   8   0        2.02        1.19      0.76 o 
   5   8   0       42.42       35.44      1.96 o 
   6   8   0        0.49        0.68      0.88 o 
   7   8   0       11.75       11.51      1.94 o 
   8   8   0        7.65        3.88      4.23 o 
   9   8   0        2.30        5.75      6.20 o 
  10   8   0        4.86       -0.06      5.84 o 
   1   9   0        3.24        7.33      2.49 o 
   2   9   0        2.95        3.56      1.66 o 
   3   9   0       46.38       49.87      2.78 o 
   4   9   0        9.59       10.67      0.99 o 
   5   9   0       49.21       50.14      3.10 o 
   6   9   0       12.93       11.89      1.22 o 
   7   9   0        8.01        4.31      1.98 o 
   8   9   0        1.13       -2.67      6.71 o 
   9   9   0        0.94        1.61      5.74 o 
   0  10   0        6.55        9.30      1.94 o 
   1  10   0      117.75      123.87      5.23 o 
   2  10   0       49.54       51.35      2.82 o 
   3  10   0        8.75        7.61      1.23 o 
   4  10   0       39.79       35.82      2.55 o 
   5  10   0        0.61        0.46      1.12 o 
   6  10   0        7.23        5.68      1.71 o 
   7  10   0       17.72       16.34      3.82 o 
   8  10   0        2.35        2.47      6.55 o 
   1  11   0        1.68        2.72      1.01 o 
   2  11   0        2.98        1.69      1.11 o 
   3  11   0       16.47       18.59      1.68 o 
   4  11   0        5.29        4.55      1.05 o 
   5  11   0       15.67       14.34      1.60 o 
   6  11   0        0.17        1.81      4.25 o 
   7  11   0        3.38        3.60      2.35 o 
   0  12   0      113.97      126.14     14.25 o 
   1  12   0        5.94        4.94      1.53 o 
   2  12   0       22.51       26.29      2.60 o 
   3  12   0       40.65       43.46      3.03 o 
   4  12   0        4.11        2.37      0.97 o 
   5  12   0       17.99       17.66      2.02 o 
   6  12   0        2.21        1.11      1.95 o 
   7  12   0        3.26        4.94      1.49 o 
   1  13   0       17.61       21.46      2.18 o 
   2  13   0       22.34       22.68      2.19 o 
   3  13   0       15.18       19.74      2.89 o 
   4  13   0       30.73       31.81      3.85 o 
   5  13   0        1.16        2.28      1.43 o 
   6  13   0       17.84       17.39      2.33 o 
   1  14   0       41.24       44.81      5.31 o 
   2  14   0       17.56       14.69      2.27 o 
   3  14   0        9.42        8.90      1.74 o 
   4  14   0        4.29        2.75      1.16 o 
 -12   0   1        0.16       -1.02      4.48 o 
 -11   0   1        4.05        2.89      5.42 o 
 -10   0   1        6.76       10.37      1.82 o 
  -9   0   1       21.74       19.77      3.78 o 
  -8   0   1        5.67        4.70      1.40 o 
  -7   0   1       38.05       38.25      3.75 o 
  -6   0   1       93.07      112.47      6.78 o 
  -5   0   1      261.55      273.00     22.77 o 
  -4   0   1      685.28      725.27     60.45 o 
  -1   0   1        2.44        6.57      0.60 o 
   0   0   1     2373.49     2144.84    178.51 o 
   1   0   1       28.45       40.09      3.37 o 
   2   0   1    16251.32    12850.79   1069.61 o 
   3   0   1     1953.93     1972.46    164.19 o 
   4   0   1     5222.87     5237.88    436.03 o 
   5   0   1      487.94      523.59     43.78 o 
   6   0   1      569.70      539.78     32.29 o 
   7   0   1        3.67        6.12      1.28 o 
   8   0   1        0.05       -1.24      1.24 o 
   9   0   1        1.42        0.73      1.20 o 
  10   0   1        2.46        3.01      1.60 o 
  11   0   1        0.02       -5.41      5.68 o 
 -12   1   1        2.89        2.12      3.29 o 
 -11   1   1        0.51        2.67      4.80 o 
 -10   1   1        3.24        2.02      1.49 o 
  -9   1   1       13.94       14.86      2.66 o 
  -8   1   1        1.84        2.51      1.16 o 
  -7   1   1       55.12       56.93      6.91 o 
  -6   1   1      305.29      312.78     18.72 o 
  -5   1   1      240.87      235.02     11.48 o 
  -4   1   1      605.69      606.77     50.60 o 
  -3   1   1      169.52      266.13     22.21 o 
  -2   1   1      622.55      778.13     64.77 o 
  -1   1   1      849.60      665.63     55.41 o 
   0   1   1      410.43      427.25     25.18 o 
   1   1   1      877.90      882.46     51.91 o 
   2   1   1     2615.22     2503.27    208.41 o 
   3   1   1     2755.03     2871.59    169.06 o 
   4   1   1       88.23       80.39      4.79 o 
   5   1   1      735.52      756.31     36.67 o 
   6   1   1       35.63       29.92      1.66 o 
   7   1   1       35.40       33.12      2.26 o 
   8   1   1       18.78       16.61      1.76 o 
   9   1   1        6.11        4.29      1.00 o 
  10   1   1        1.49        0.98      1.08 o 
  11   1   1        0.21        3.08      3.74 o 
 -12   2   1        2.77        0.90      3.24 o 
 -11   2   1        1.20        2.05      4.14 o 
 -10   2   1        6.42        4.86      1.21 o 
  -9   2   1       14.74       16.91      2.39 o 
  -8   2   1        1.32        1.27      0.75 o 
  -7   2   1      121.06      122.00      7.90 o 
  -6   2   1       63.67       66.59      3.46 o 
  -5   2   1       64.66       77.93      5.03 o 
  -4   2   1       91.96       96.70      4.93 o 
  -3   2   1      586.22      715.07     43.43 o 
  -2   2   1      482.37      484.71     40.35 o 
  -1   2   1     1484.81     1233.84    102.75 o 
   0   2   1      134.41      148.80     12.44 o 
   1   2   1     8243.63     7549.55    628.40 o 
   2   2   1      850.29      918.50     76.53 o 
   3   2   1     1204.83     1278.67     75.28 o 
   4   2   1      158.16      174.65     10.56 o 
   5   2   1      846.86     1038.27     50.55 o 
   6   2   1       85.68       91.26      5.90 o 
   7   2   1       50.00       53.86      5.40 o 
   8   2   1       37.75       32.59      3.09 o 
   9   2   1        5.05        6.76      1.01 o 
  10   2   1        6.73        4.46      1.39 o 
  11   2   1        2.06        6.00      3.96 o 
 -12   3   1        0.16        0.59      4.39 o 
 -11   3   1        2.21        3.61      4.10 o 
 -10   3   1        4.78        5.72      1.65 o 
  -9   3   1       40.06       42.36      5.45 o 
  -8   3   1        7.41        8.72      1.01 o 
  -7   3   1       51.79       65.51      3.66 o 
  -6   3   1       45.07       43.08      2.24 o 
  -5   3   1      514.23      567.17     35.11 o 
  -4   3   1      301.14      337.80     20.81 o 
  -3   3   1      507.15      515.84     31.33 o 
  -2   3   1      349.19      369.16     22.33 o 
  -1   3   1     1362.82     1336.37     81.32 o 
   0   3   1     1768.33     1551.62    129.17 o 
   1   3   1     1119.96     1083.13     90.23 o 
   2   3   1      505.66      579.85     48.31 o 
   3   3   1      195.48      252.34     21.06 o 
   4   3   1      845.45      983.80     47.92 o 
   5   3   1       98.78      115.08      9.91 o 
   6   3   1      189.56      215.48     13.51 o 
   7   3   1       95.59      107.51      8.96 o 
   8   3   1       55.01       45.91      5.26 o 
   9   3   1        7.87        7.95      1.16 o 
  10   3   1        6.70       12.27      4.82 o 
  11   3   1        0.49       -0.26      3.56 o 
 -11   4   1        3.95        4.13      2.80 o 
 -10   4   1        0.93        1.44      1.12 o 
  -9   4   1       18.97       17.42      2.08 o 
  -8   4   1        2.99        4.12      1.25 o 
  -7   4   1       61.43       61.01      3.18 o 
  -6   4   1       74.40       93.20      4.76 o 
  -5   4   1      458.79      442.17     27.55 o 
  -4   4   1        8.87       10.21      0.98 o 
  -3   4   1      120.64      122.77      7.70 o 
  -2   4   1     1479.08     1597.59     97.30 o 
  -1   4   1       56.90       65.72      4.17 o 
   0   4   1      760.98      776.89     64.78 o 
   1   4   1       53.44       53.30      3.39 o 
   2   4   1      234.06      233.93     14.25 o 
   3   4   1      431.26      420.25     20.89 o 
   4   4   1       22.74       19.46      1.29 o 
   5   4   1       79.28       83.72      4.40 o 
   6   4   1       22.81       25.00      1.66 o 
   7   4   1       33.06       28.21      3.30 o 
   8   4   1       47.25       54.23      6.86 o 
   9   4   1        8.83        5.53      2.07 o 
  10   4   1        1.12       -0.97      3.86 o 
  11   4   1        0.67        1.60      3.65 o 
 -11   5   1        1.22        1.56      4.62 o 
 -10   5   1        1.62       -0.21      3.13 o 
  -9   5   1       14.33       15.37      2.16 o 
  -8   5   1       34.26       27.97      2.10 o 
  -7   5   1       58.45       51.73      2.58 o 
  -6   5   1       12.07       13.16      2.46 o 
  -5   5   1      128.52      142.86      9.00 o 
  -4   5   1      186.19      209.52     13.13 o 
  -3   5   1      750.58      831.79     51.58 o 
  -2   5   1      434.10      470.12     29.18 o 
  -1   5   1      380.35      344.79     30.82 o 
   0   5   1      362.70      335.28     20.10 o 
   1   5   1      164.62      173.02      8.68 o 
   2   5   1       27.24       32.71      1.82 o 
   3   5   1      104.18      116.73      5.93 o 
   4   5   1       19.87       19.36      4.28 o 
   5   5   1       70.46       73.57      4.12 o 
   6   5   1       49.77       49.83      8.07 o 
   7   5   1       23.09       21.84      2.45 o 
   8   5   1       14.37       14.63      1.83 o 
   9   5   1       12.69       12.95      2.09 o 
  10   5   1        0.28        0.41      4.00 o 
 -11   6   1        1.78        4.67      4.26 o 
 -10   6   1        5.36        1.91      4.62 o 
  -9   6   1        2.30        4.20      2.02 o 
  -8   6   1       35.79       34.90      2.46 o 
  -7   6   1        5.49        5.05      1.08 o 
  -6   6   1       72.00       69.90     11.51 o 
  -5   6   1       19.56       22.17      3.25 o 
  -4   6   1       15.09       16.35      1.29 o 
  -3   6   1     1461.61     1787.31    110.72 o 
  -2   6   1       43.26       40.68      2.27 o 
  -1   6   1     2381.46     2585.13    159.97 o 
   0   6   1      361.79      367.74     15.89 o 
   1   6   1      399.61      376.39     16.23 o 
   2   6   1      292.34      292.45     12.67 o 
   3   6   1       10.94       19.24      1.60 o 
   4   6   1      286.08      294.97     25.53 o 
   5   6   1       58.38       68.80      8.77 o 
   6   6   1      207.98      217.70     15.32 o 
   7   6   1       40.49       47.84      7.30 o 
   8   6   1       23.27       23.06      5.07 o 
   9   6   1        5.70        5.83      1.65 o 
  10   6   1        0.91       -2.09      3.95 o 
 -10   7   1        7.22        6.54      4.64 o 
  -9   7   1       14.34       14.41      2.03 o 
  -8   7   1       40.35       43.13      3.66 o 
  -7   7   1       78.77       77.70      5.27 o 
  -6   7   1       30.63       30.66      1.78 o 
  -5   7   1      108.43       96.44      9.30 o 
  -4   7   1       67.55       66.13      4.31 o 
  -3   7   1        5.15        5.38      0.83 o 
  -2   7   1      166.35      179.02      9.17 o 
  -1   7   1      348.90      412.75     25.24 o 
   0   7   1      709.50      668.99     40.78 o 
   1   7   1      299.88      325.72     14.16 o 
   2   7   1       25.94       23.91      1.48 o 
   3   7   1       31.50       31.02      2.28 o 
   4   7   1       32.59       26.94      2.09 o 
   5   7   1       11.31       10.14      1.71 o 
   6   7   1       17.82       22.58      1.66 o 
   7   7   1        8.55        5.88      1.36 o 
   8   7   1        7.63        6.79      3.82 o 
   9   7   1        0.51        2.12      7.95 o 
  10   7   1        0.63       -3.55      6.50 o 
 -10   8   1        7.16        7.72      5.74 o 
  -9   8   1        0.78       -0.70      4.55 o 
  -8   8   1       23.92       16.54      4.99 o 
  -7   8   1        3.42        4.18      0.94 o 
  -6   8   1       14.80       12.27      1.06 o 
  -5   8   1       35.26       35.95      2.64 o 
  -4   8   1        6.07        4.36      0.96 o 
  -3   8   1       95.88      107.32      6.91 o 
  -2   8   1      192.35      213.70     18.70 o 
  -1   8   1      124.08      131.72      8.32 o 
   0   8   1      241.14      240.10     14.82 o 
   1   8   1       62.84       75.80      4.95 o 
   2   8   1      344.05      343.68     17.42 o 
   3   8   1       32.39       31.33      2.32 o 
   4   8   1       88.43       95.54      6.54 o 
   5   8   1      105.08      109.73      6.20 o 
   6   8   1        1.68        2.21      2.22 o 
   7   8   1       29.21       21.94      4.19 o 
   8   8   1        0.83        3.03      7.18 o 
   9   8   1        2.19        3.44      7.41 o 
  -9   9   1        2.89       -0.52      5.98 o 
  -8   9   1       14.34        8.45      7.11 o 
  -7   9   1        2.44        1.56      1.04 o 
  -6   9   1       36.10       30.08      1.79 o 
  -5   9   1        2.69        2.09      0.96 o 
  -4   9   1       82.75       86.69      5.46 o 
  -3   9   1       21.40       20.40      1.69 o 
  -2   9   1      117.97      113.16     10.29 o 
  -1   9   1       29.06       32.91      2.52 o 
   0   9   1       59.31       58.50      4.17 o 
   1   9   1       92.90       91.47      5.93 o 
   2   9   1       45.70       46.03      3.61 o 
   3   9   1       94.65       90.05      4.58 o 
   4   9   1      106.68      103.50      5.99 o 
   5   9   1       56.42       51.38      3.57 o 
   6   9   1       14.53       11.80      2.66 o 
   7   9   1       31.31       10.54      8.21 o 
   8   9   1        2.40       -0.70      6.31 o 
   9   9   1        1.63        1.03      5.71 o 
  -9  10   1        9.15        0.74      5.88 o 
  -8  10   1        2.01       14.05      8.10 o 
  -7  10   1       34.77       41.46      5.87 o 
  -6  10   1       35.99       35.11      2.47 o 
  -5  10   1       23.92       22.02      1.90 o 
  -4  10   1      133.38      150.87      8.90 o 
  -3  10   1        3.75        1.43      1.14 o 
  -2  10   1       70.27       71.96      5.13 o 
  -1  10   1        9.09        9.24      1.04 o 
   0  10   1       44.53       46.13      2.69 o 
   1  10   1       12.91       17.09      2.33 o 
   2  10   1        7.24        5.78      1.02 o 
   3  10   1        1.40        2.29      1.34 o 
   4  10   1       13.42       13.36      1.51 o 
   5  10   1        2.42        1.42      1.05 o 
   6  10   1        2.15        3.98      3.12 o 
   7  10   1        3.46        0.50      7.08 o 
   8  10   1        3.55        4.85      6.53 o 
  -8  11   1        4.75       -1.19      7.17 o 
  -7  11   1       16.40       17.96      5.18 o 
  -6  11   1       21.76       23.41      2.39 o 
  -5  11   1       16.43       18.54      1.61 o 
  -4  11   1       12.16       11.91      2.27 o 
  -3  11   1       49.55       42.49      2.92 o 
  -2  11   1       41.53       42.07      2.92 o 
  -1  11   1       66.29       64.05      3.24 o 
   0  11   1       19.52       17.39      1.54 o 
   1  11   1       49.39       44.10      3.08 o 
   2  11   1       15.87       14.99      1.60 o 
   3  11   1       34.85       37.10      2.67 o 
   4  11   1       11.05       10.69      1.60 o 
   5  11   1       25.22       24.63      3.57 o 
   6  11   1        1.18        1.77      2.05 o 
   7  11   1        1.28        4.95      7.45 o 
  -7  12   1        1.70        2.14      1.44 o 
  -6  12   1       12.06       10.00      2.00 o 
  -5  12   1        7.18        8.77      1.20 o 
  -4  12   1       36.99       36.48      3.19 o 
  -3  12   1        7.67        8.25      1.25 o 
  -2  12   1      115.91      112.59      6.68 o 
  -1  12   1        2.53        1.57      1.00 o 
   0  12   1       29.17       34.37      2.65 o 
   1  12   1       29.03       32.53      2.44 o 
   2  12   1        1.14        0.12      0.97 o 
   3  12   1       12.92       15.02      1.34 o 
   4  12   1        1.93        1.10      1.94 o 
   5  12   1        4.48        6.25      2.09 o 
   6  12   1        0.05        0.66      0.97 o 
  -6  13   1       12.06       10.30      1.82 o 
  -5  13   1        0.57        0.75      1.47 o 
  -4  13   1       39.45       44.89      3.63 o 
  -3  13   1       23.68       27.76      2.47 o 
  -2  13   1       77.03       80.57      6.29 o 
  -1  13   1       16.65       24.57      2.64 o 
   0  13   1       84.01       88.70     10.05 o 
   1  13   1        5.80        5.54      1.38 o 
   2  13   1       14.06       15.88      1.89 o 
   3  13   1       18.47       17.55      1.85 o 
   4  13   1        5.08        2.69      1.08 o 
   5  13   1        9.65        8.86      2.00 o 
  -4  14   1        1.06        2.44      1.25 o 
  -3  14   1        4.95        4.40      1.55 o 
  -2  14   1        2.57        0.14      1.52 o 
  -1  14   1        3.85        4.16      1.77 o 
   0  14   1        7.61        8.27      1.80 o 
   1  14   1       20.22       19.10      2.75 o 
   2  14   1       23.12       22.19      2.96 o 
   3  14   1       18.65       15.88      2.31 o 
   4  14   1       10.77        9.70      1.61 o 
 -12   0   2        0.18        4.44      5.21 o 
 -11   0   2        1.95        2.53      5.62 o 
 -10   0   2        8.09       11.24      1.85 o 
  -9   0   2       66.77       76.78     15.32 o 
  -8   0   2       60.24       68.63      5.77 o 
  -7   0   2      205.94      238.29     20.74 o 
  -6   0   2       18.20       24.96      1.85 o 
  -5   0   2        3.89        4.13      0.47 o 
  -4   0   2       17.53       19.41      1.96 o 
  -2   0   2     2704.73     2519.66    209.72 o 
  -1   0   2      346.02      270.99     22.57 o 
   0   0   2       21.67       17.52      1.49 o 
   1   0   2       95.59       88.56      7.46 o 
   2   0   2     4462.49     4258.58    354.53 o 
   3   0   2      834.58      946.73     78.94 o 
   4   0   2     1054.28     1072.45     89.43 o 
   5   0   2      113.32      124.92     10.62 o 
   6   0   2      327.31      346.99     28.96 o 
   7   0   2        4.54        4.46      0.89 o 
   8   0   2        0.96       -0.20      1.31 o 
   9   0   2        7.79        9.67      3.40 o 
  10   0   2        0.18        2.02      6.75 o 
  11   0   2        2.37        2.89      5.05 o 
 -12   1   2        0.81        0.99      3.50 o 
 -11   1   2        2.14        6.68      3.15 o 
 -10   1   2       19.28       21.08      1.76 o 
  -9   1   2       25.04       23.48      1.87 o 
  -8   1   2      156.66      155.66     10.53 o 
  -7   1   2        1.87        1.38      0.89 o 
  -6   1   2       24.31       31.70      1.53 o 
  -5   1   2      259.60      276.69     17.07 o 
  -4   1   2      283.61      268.67     16.35 o 
  -3   1   2      167.55      167.99     13.66 o 
  -2   1   2     1785.07     1854.67    154.38 o 
  -1   1   2     3398.87     2923.73    172.07 o 
   0   1   2     3255.18     3143.62    184.95 o 
   1   1   2     4426.33     4066.77    239.33 o 
   2   1   2     2387.07     2362.55    139.17 o 
   3   1   2      382.70      341.20     20.15 o 
   4   1   2      420.11      408.80     24.09 o 
   5   1   2      828.64      827.65     49.51 o 
   6   1   2       52.52       50.37      2.63 o 
   7   1   2       40.49       33.77      3.90 o 
   8   1   2        3.93        2.27      1.14 o 
   9   1   2        1.56        0.80      1.02 o 
  10   1   2        0.21       -1.71      4.41 o 
  11   1   2        0.52        0.85      3.45 o 
 -12   2   2        0.06       -1.61      3.35 o 
 -11   2   2        0.37        2.10      2.75 o 
 -10   2   2        9.53        7.70      1.70 o 
  -9   2   2       20.97       23.51      2.73 o 
  -8   2   2       78.78       76.17      3.72 o 
  -7   2   2       32.53       34.39      2.41 o 
  -6   2   2       12.19       14.51      0.99 o 
  -5   2   2       45.44       56.38      3.58 o 
  -4   2   2      196.21      198.12     12.40 o 
  -3   2   2      266.42      225.28     20.13 o 
  -2   2   2      176.04      145.01      8.80 o 
  -1   2   2     8060.63     7068.21    415.52 o 
   0   2   2       47.67       51.95      3.10 o 
   1   2   2    10301.92     9590.61    564.33 o 
   2   2   2        8.61       20.88      8.32 o 
   3   2   2      134.79      130.62      7.73 o 
   4   2   2      258.05      265.49     12.84 o 
   5   2   2      279.89      308.85     14.97 o 
   6   2   2       23.77       28.23      2.22 o 
   7   2   2       46.78       41.98      5.38 o 
   8   2   2        1.40        2.04      0.87 o 
   9   2   2        7.57       11.55      1.25 o 
  10   2   2        3.02        5.08      4.28 o 
  11   2   2        1.10        4.35      3.46 o 
 -12   3   2        0.73       -0.03      4.62 o 
 -11   3   2        2.09        3.86      2.87 o 
 -10   3   2        1.50        0.20      1.08 o 
  -9   3   2       21.92       21.78      2.77 o 
  -8   3   2       22.89       27.32      1.92 o 
  -7   3   2      119.16      126.72      8.97 o 
  -6   3   2       33.12       28.96      2.88 o 
  -5   3   2       69.68       58.22      3.77 o 
  -4   3   2      921.33      870.00     53.98 o 
  -3   3   2      243.39      248.46     22.20 o 
  -2   3   2      319.66      321.64     19.63 o 
  -1   3   2      917.44      846.55     51.85 o 
   0   3   2      131.20       99.10      8.38 o 
   1   3   2     1761.94     1716.26    142.94 o 
   2   3   2      272.60      260.24     15.35 o 
   3   3   2      493.50      528.40     31.11 o 
   4   3   2      426.18      424.19     20.59 o 
   5   3   2       30.84       36.07      1.90 o 
   6   3   2       84.92       87.35      5.51 o 
   7   3   2       43.09       37.96      4.27 o 
   8   3   2        1.21       -0.02      1.13 o 
   9   3   2       13.90        9.90      1.19 o 
  10   3   2        2.38        3.39      4.30 o 
  11   3   2        2.52        6.27      3.64 o 
 -12   4   2        1.46        1.57      4.43 o 
 -11   4   2        0.48        0.28      2.93 o 
 -10   4   2        5.85        4.63      1.24 o 
  -9   4   2        9.68       11.94      1.22 o 
  -8   4   2       54.81       52.32      4.79 o 
  -7   4   2       16.65       16.42      1.71 o 
  -6   4   2       89.77       83.03      5.32 o 
  -5   4   2       23.67       22.55      1.99 o 
  -4   4   2      507.57      555.49     34.50 o 
  -3   4   2      250.18      310.69     19.30 o 
  -2   4   2       51.91       58.02      3.58 o 
  -1   4   2      234.08      231.54     19.43 o 
   0   4   2      150.89      144.52     12.08 o 
   1   4   2       18.19       23.19      1.61 o 
   2   4   2      409.04      436.08     21.74 o 
   3   4   2       53.57       58.82      2.62 o 
   4   4   2      135.40      167.04      8.37 o 
   5   4   2       13.30        9.92      0.81 o 
   6   4   2       16.32       16.32      1.15 o 
   7   4   2        3.87        2.66      1.36 o 
   8   4   2        4.82        5.62      1.51 o 
   9   4   2        0.16       -0.10      1.18 o 
  10   4   2        0.91       -0.01      4.11 o 
  11   4   2        0.23       -1.63      4.39 o 
 -11   5   2        2.41        2.56      2.87 o 
 -10   5   2        0.95        2.15      2.04 o 
  -9   5   2       36.88       36.72      2.51 o 
  -8   5   2       17.51       13.44      1.62 o 
  -7   5   2      176.00      159.95      7.79 o 
  -6   5   2      127.74      135.44      8.56 o 
  -5   5   2       63.38       65.99      4.20 o 
  -4   5   2      188.67      219.83     13.76 o 
  -3   5   2      124.38      136.69      8.57 o 
  -2   5   2      124.09      157.27      9.84 o 
  -1   5   2      114.63      128.39      7.74 o 
   0   5   2      858.81      820.79     40.88 o 
   1   5   2      114.46      111.54      5.58 o 
   2   5   2      427.38      441.81     22.00 o 
   3   5   2       94.23       91.94      4.12 o 
   4   5   2       65.52       66.91      3.55 o 
   5   5   2       29.08       35.55      1.98 o 
   6   5   2        5.94        3.48      0.77 o 
   7   5   2        1.90        4.10      1.17 o 
   8   5   2        8.18        5.08      2.07 o 
   9   5   2        1.73        1.06      1.47 o 
  10   5   2        2.40        0.93      3.79 o 
 -11   6   2        4.45        3.35      4.11 o 
 -10   6   2        4.25        5.02      2.88 o 
  -9   6   2        4.36        3.44      1.13 o 
  -8   6   2       17.50       15.44      1.94 o 
  -7   6   2        0.65        1.45      1.17 o 
  -6   6   2       63.91       61.53      4.10 o 
  -5   6   2       63.67       69.59      4.65 o 
  -4   6   2       61.80       62.24      3.99 o 
  -3   6   2      406.39      510.87     31.66 o 
  -2   6   2      162.67      175.49     10.92 o 
  -1   6   2      271.61      303.06     18.28 o 
   0   6   2      143.86      130.50      7.96 o 
   1   6   2      185.10      219.33     10.91 o 
   2   6   2      145.89      144.81      7.31 o 
   3   6   2       54.88       69.97      3.70 o 
   4   6   2      108.35      110.63      5.67 o 
   5   6   2        9.47        9.94      1.30 o 
   6   6   2       24.54       21.55      3.86 o 
   7   6   2        1.84        2.06      1.22 o 
   8   6   2        3.07        3.05      5.41 o 
   9   6   2        0.80        1.39      4.94 o 
  10   6   2        1.48        4.58      8.18 o 
 -11   7   2        0.27       -0.49      5.75 o 
 -10   7   2        1.31        2.56      4.05 o 
  -9   7   2        8.40        8.37      1.61 o 
  -8   7   2       53.74       55.10      3.45 o 
  -7   7   2       89.64       96.99      4.57 o 
  -6   7   2       65.93       63.12      3.76 o 
  -5   7   2      120.74      136.47      8.73 o 
  -4   7   2        2.69        1.74      1.11 o 
  -3   7   2       32.92       41.94      2.87 o 
  -2   7   2       58.97       59.86      5.31 o 
  -1   7   2       35.43       35.49      3.54 o 
   0   7   2       15.03       13.88      1.16 o 
   1   7   2      230.76      250.37     12.43 o 
   2   7   2       27.80       33.48      1.90 o 
   3   7   2       12.24       11.44      1.06 o 
   4   7   2       24.31       18.75      1.47 o 
   5   7   2       41.29       39.81      2.53 o 
   6   7   2        7.44        8.12      2.96 o 
   7   7   2        8.54        9.79      2.47 o 
   8   7   2        5.38        7.09      5.61 o 
   9   7   2        0.70       -0.31      4.93 o 
 -10   8   2        4.83        3.59      3.96 o 
  -9   8   2        4.55        6.62      4.97 o 
  -8   8   2        7.22       12.69      2.91 o 
  -7   8   2        1.52        0.26      0.88 o 
  -6   8   2       87.72       81.06      4.49 o 
  -5   8   2       24.53       24.72      1.55 o 
  -4   8   2        9.86       10.26      1.13 o 
  -3   8   2       49.88       63.36      5.63 o 
  -2   8   2       71.92       78.76      7.30 o 
  -1   8   2        5.26        6.89      1.47 o 
   0   8   2       45.74       38.39      3.87 o 
   1   8   2       13.40       15.95      3.10 o 
   2   8   2       27.49       27.43      3.06 o 
   3   8   2       95.35       87.04      7.44 o 
   4   8   2      113.99      121.35      5.72 o 
   5   8   2        5.06        3.84      1.09 o 
   6   8   2       17.88       16.28      3.71 o 
   7   8   2        0.29        7.02      8.46 o 
   8   8   2        3.68       -1.33      7.66 o 
   9   8   2        1.40        3.89      6.71 o 
 -10   9   2        0.99        2.01      5.53 o 
  -9   9   2        3.21       -2.48      5.73 o 
  -8   9   2        3.86        4.91      6.96 o 
  -7   9   2        9.38        9.48      1.57 o 
  -6   9   2       64.52       68.32      3.53 o 
  -5   9   2        6.68        5.23      1.10 o 
  -4   9   2      122.14      128.96      7.61 o 
  -3   9   2       14.49       14.94      1.54 o 
  -2   9   2      148.35      148.63     13.33 o 
  -1   9   2        0.34        0.39      1.41 o 
   0   9   2      105.37      115.72     10.49 o 
   1   9   2       55.29       48.10      4.76 o 
   2   9   2       48.18       58.79      4.87 o 
   3   9   2       10.11       10.79      1.34 o 
   4   9   2       14.50       14.25      1.39 o 
   5   9   2        8.37        5.35      2.27 o 
   6   9   2        1.69        0.11      8.63 o 
   7   9   2       12.34        0.45      7.51 o 
   8   9   2        0.21       10.12      8.01 o 
   9   9   2        2.39       -0.94      5.29 o 
  -9  10   2        0.52        3.16      6.24 o 
  -8  10   2        7.20        9.27      2.26 o 
  -7  10   2       13.34       10.39      1.52 o 
  -6  10   2       16.05       14.32      1.84 o 
  -5  10   2      126.02      135.34      7.94 o 
  -4  10   2      152.16      170.75      9.83 o 
  -3  10   2       83.31       79.42      4.92 o 
  -2  10   2      156.74      169.32      7.98 o 
  -1  10   2      132.68      142.20      6.66 o 
   0  10   2       31.76       32.65      2.12 o 
   1  10   2      163.59      172.15      8.93 o 
   2  10   2       34.22       36.13      5.46 o 
   3  10   2      117.04      125.63      9.86 o 
   4  10   2        8.55        8.02      1.42 o 
   5  10   2       30.13       27.85      4.55 o 
   6  10   2        2.99        3.09      1.95 o 
   7  10   2        5.58       11.66      7.63 o 
   8  10   2        4.06        3.02      5.94 o 
  -8  11   2        1.40        0.89      1.58 o 
  -7  11   2       11.35       11.54      1.43 o 
  -6  11   2       26.04       26.59      2.50 o 
  -5  11   2       63.95       65.76      4.11 o 
  -4  11   2       61.98       58.74      3.75 o 
  -3  11   2       15.20       16.70      1.73 o 
  -2  11   2      114.51      115.69      6.78 o 
  -1  11   2       62.95       69.94      3.41 o 
   0  11   2       23.46       22.90      1.90 o 
   1  11   2       69.87       65.82      4.28 o 
   2  11   2        6.46        6.16      1.22 o 
   3  11   2       50.23       50.51      4.15 o 
   4  11   2        7.47        6.87      2.00 o 
   5  11   2        8.44        9.27      2.06 o 
   6  11   2        1.25        1.53      2.35 o 
   7  11   2        0.37        0.50      6.39 o 
  -7  12   2       11.42        8.12      1.71 o 
  -6  12   2        5.77        5.75      1.02 o 
  -5  12   2        4.87        5.56      2.40 o 
  -4  12   2        2.29        0.66      1.00 o 
  -3  12   2        4.47        5.72      1.21 o 
  -2  12   2       10.78       11.92      1.42 o 
  -1  12   2       44.52       46.55      2.51 o 
   0  12   2       43.47       50.42      6.29 o 
   1  12   2       75.28       83.10      6.66 o 
   2  12   2       18.49       21.18      2.22 o 
   3  12   2       20.50       17.32      1.84 o 
   4  12   2        1.12        1.09      1.03 o 
   5  12   2        8.48        7.73      1.14 o 
   6  12   2        0.14        0.94      0.86 o 
  -6  13   2        2.78        3.27      1.44 o 
  -5  13   2       14.41       14.74      3.59 o 
  -4  13   2        5.39        6.64      1.47 o 
  -3  13   2       16.30       16.98      1.68 o 
  -2  13   2        4.63        4.41      1.23 o 
  -1  13   2       15.20       17.10      1.96 o 
   0  13   2       17.88       16.95      1.80 o 
   1  13   2       20.11       22.49      2.14 o 
   2  13   2       24.88       27.01      2.95 o 
   3  13   2        2.85        4.57      1.11 o 
   4  13   2       12.14        9.81      1.31 o 
   5  13   2        6.05        4.30      1.11 o 
  -4  14   2        3.39        4.43      1.45 o 
  -3  14   2       11.11       11.02      1.25 o 
  -2  14   2        5.48        9.04      1.30 o 
   0  14   2        3.21        3.18      1.44 o 
   1  14   2       18.26       19.56      2.55 o 
   2  14   2        0.77        0.90      0.96 o 
   3  14   2        6.37        2.89      0.92 o 
 -12   0   3        0.74        3.92      5.66 o 
 -11   0   3        1.42        0.54      3.27 o 
 -10   0   3        6.80        7.26      1.60 o 
  -9   0   3        1.92        0.98      1.37 o 
  -8   0   3      251.48      320.02     24.68 o 
  -7   0   3       19.17       21.87      2.41 o 
  -6   0   3      111.11      126.33     11.20 o 
  -5   0   3      152.21      148.09      9.27 o 
  -4   0   3      100.41      107.72      9.68 o 
  -2   0   3        3.48        3.41      0.42 o 
  -1   0   3      154.93      139.20     11.63 o 
   0   0   3     4547.85     4095.33    340.89 o 
   1   0   3      190.60      185.27     15.45 o 
   2   0   3      138.46      151.29     12.74 o 
   3   0   3       28.22       29.67      2.80 o 
   4   0   3       98.61       95.43      8.11 o 
   5   0   3      311.65      302.04     25.39 o 
   6   0   3      246.15      288.25     17.24 o 
   7   0   3       51.97       48.99      6.19 o 
   8   0   3       78.62       87.25     13.86 o 
   9   0   3        1.77        2.29      2.10 o 
  10   0   3        3.44        2.66      6.64 o 
  11   0   3        0.08       -0.07      4.39 o 
 -12   1   3        0.69        2.34      2.74 o 
 -11   1   3        6.93        9.41      2.52 o 
 -10   1   3        9.45       13.25      1.45 o 
  -9   1   3       22.40       22.38      4.35 o 
  -8   1   3       13.37       16.46      2.24 o 
  -7   1   3       13.11       12.95      1.88 o 
  -6   1   3      243.27      256.51     12.96 o 
  -5   1   3      144.78      132.34      6.67 o 
  -4   1   3      287.00      249.79     22.34 o 
  -3   1   3       32.37       36.31      3.36 o 
  -2   1   3      146.78      105.66      6.21 o 
  -1   1   3     1380.93     1174.23     69.14 o 
   0   1   3     1711.15     1678.94     98.83 o 
   1   1   3      202.82      212.85     12.53 o 
   2   1   3      302.13      334.46     19.80 o 
   3   1   3     1408.56     1461.07     86.18 o 
   4   1   3      218.30      240.65     14.22 o 
   5   1   3        6.74        9.05      1.52 o 
   6   1   3       12.82       11.63      1.15 o 
   7   1   3       12.94       17.98      1.22 o 
   8   1   3       12.34       10.70      1.36 o 
   9   1   3        2.94        1.95      1.04 o 
  10   1   3        1.25        0.81      4.21 o 
  11   1   3        0.83       -0.01      3.33 o 
 -12   2   3        0.83        2.03      2.68 o 
 -11   2   3        0.69        1.88      2.44 o 
 -10   2   3        7.67        7.12      1.25 o 
  -9   2   3       28.79       33.43      4.77 o 
  -8   2   3       34.65       31.20      2.51 o 
  -7   2   3      200.07      224.83     11.34 o 
  -6   2   3        4.20        4.61      1.21 o 
  -5   2   3      430.57      459.74     28.52 o 
  -4   2   3      134.85      110.49      6.92 o 
  -3   2   3      703.50      658.26     58.77 o 
  -2   2   3      193.00      162.02      9.88 o 
  -1   2   3     4129.66     3891.82    229.01 o 
   0   2   3      101.18       93.24      5.51 o 
   1   2   3     5431.25     5643.63    331.77 o 
   2   2   3      635.52      649.39     38.17 o 
   3   2   3     1024.98     1108.12     65.23 o 
   4   2   3      413.25      445.35     21.56 o 
   5   2   3       75.61       94.00      4.84 o 
   6   2   3       26.56       22.65      1.45 o 
   7   2   3      138.99      123.69     14.32 o 
   8   2   3        0.12       -0.41      1.06 o 
   9   2   3       12.08       10.49      1.25 o 
  10   2   3        0.09       -1.42      4.02 o 
  11   2   3        0.82       -0.97      3.21 o 
 -12   3   3        2.04        1.60      2.67 o 
 -11   3   3        1.35        1.83      2.94 o 
 -10   3   3        2.87        4.93      1.20 o 
  -9   3   3        5.03        8.61      1.93 o 
  -8   3   3       12.24       12.79      2.50 o 
  -7   3   3       34.50       39.05      1.92 o 
  -6   3   3      100.75       96.86      6.17 o 
  -5   3   3      157.12      175.51     10.98 o 
  -4   3   3      298.26      344.60     21.34 o 
  -3   3   3      622.38      581.20     51.92 o 
  -2   3   3       51.47       45.78      5.41 o 
  -1   3   3      466.49      438.26     25.90 o 
   0   3   3     2904.20     2784.12    163.86 o 
   1   3   3     1420.46     1615.20     95.10 o 
   2   3   3      437.35      465.84     27.41 o 
   3   3   3      157.24      157.58     21.91 o 
   4   3   3       98.50      105.60      5.19 o 
   5   3   3      105.35      102.92      6.28 o 
   6   3   3       86.13       87.88     19.07 o 
   7   3   3        9.47        7.64      1.25 o 
   8   3   3       22.46       20.77      2.10 o 
   9   3   3        0.32        1.67      1.11 o 
  10   3   3       12.13       12.78      4.75 o 
 -12   4   3        2.24        3.85      2.69 o 
 -11   4   3        0.01        1.63      2.89 o 
 -10   4   3        8.66       10.57      1.37 o 
  -9   4   3        3.46        3.68      1.52 o 
  -8   4   3       82.37       84.88      3.94 o 
  -7   4   3       19.93       18.95      1.83 o 
  -6   4   3      314.76      349.43     21.74 o 
  -5   4   3      256.48      274.46     17.08 o 
  -4   4   3      904.58      929.14     57.40 o 
  -3   4   3      265.43      294.23     18.24 o 
  -2   4   3     3043.67     3242.81    161.34 o 
  -1   4   3      243.99      269.94     15.97 o 
   0   4   3      446.22      492.41     29.04 o 
   1   4   3      277.38      298.84     12.80 o 
   2   4   3      521.96      561.10     33.08 o 
   3   4   3      170.28      161.46      9.50 o 
   4   4   3       15.47       17.89      1.27 o 
   5   4   3       13.83       17.27      1.47 o 
   6   4   3       41.67       37.96      4.22 o 
   7   4   3       14.04       16.09      2.55 o 
   8   4   3       21.31       17.83      3.22 o 
   9   4   3        0.86        1.71      1.44 o 
  10   4   3        1.36        2.11      4.02 o 
 -11   5   3        2.04        3.82      2.63 o 
 -10   5   3        0.92        1.58      1.39 o 
  -9   5   3       13.14       14.00      2.51 o 
  -8   5   3       40.34       46.19      3.47 o 
  -7   5   3      115.65      106.42      6.00 o 
  -6   5   3       20.52       21.53      2.16 o 
  -5   5   3       87.79       92.30      5.80 o 
  -4   5   3       57.08       53.74      4.79 o 
  -3   5   3      103.79       99.91      6.29 o 
  -2   5   3       19.65       30.79      1.95 o 
  -1   5   3      242.49      189.37     14.81 o 
   0   5   3       40.07       45.55      2.38 o 
   1   5   3       65.30       56.29      2.53 o 
   2   5   3       72.51       77.55      3.88 o 
   3   5   3       48.36       46.12      3.46 o 
   4   5   3       48.92       55.17      3.95 o 
   5   5   3       28.14       22.93      4.77 o 
   6   5   3      101.45      122.88     18.55 o 
   7   5   3        9.66        9.49      2.24 o 
   8   5   3       10.67       14.22      5.88 o 
   9   5   3        8.10        6.16      4.81 o 
  10   5   3        0.45        1.07      4.69 o 
 -11   6   3        4.30        3.43      5.92 o 
 -10   6   3        3.53        2.44      2.75 o 
  -9   6   3        6.24        7.50      1.71 o 
  -8   6   3        8.03       10.22      1.30 o 
  -7   6   3       32.64       34.34      2.20 o 
  -6   6   3       13.98       14.71      1.48 o 
  -5   6   3      140.09      174.72     11.02 o 
  -4   6   3        6.20        6.31      0.85 o 
  -3   6   3      138.77      163.51     10.16 o 
  -2   6   3       21.45       22.20      2.13 o 
  -1   6   3       23.96       24.97      2.21 o 
   0   6   3      170.72      163.99      8.08 o 
   1   6   3       32.89       33.35      1.58 o 
   2   6   3       49.39       51.71      2.33 o 
   3   6   3      104.12       99.34      6.05 o 
   4   6   3        8.03       10.71      3.47 o 
   5   6   3        0.58        0.49      1.21 o 
   6   6   3       18.14       14.03      3.54 o 
   7   6   3       13.34       10.01      2.64 o 
   8   6   3        0.23        2.51      5.27 o 
   9   6   3        1.80        3.20      4.72 o 
  10   6   3        0.24       -0.48      4.74 o 
 -11   7   3        3.36        8.97      4.10 o 
 -10   7   3        0.99       -1.10      2.73 o 
  -9   7   3        3.03        2.17      1.41 o 
  -8   7   3       23.45       22.28      1.82 o 
  -7   7   3       13.61       16.53      1.22 o 
  -6   7   3       74.66       71.01      5.15 o 
  -5   7   3       51.92       56.62      3.92 o 
  -4   7   3        3.94        8.73      2.73 o 
  -3   7   3      132.88      138.97     12.09 o 
  -2   7   3        0.76        1.33      1.21 o 
  -1   7   3       96.76       98.11      6.00 o 
   0   7   3       30.01       29.95      2.02 o 
   1   7   3       35.45       39.22      2.11 o 
   2   7   3       64.38       53.72      2.80 o 
   3   7   3       78.33       83.83      5.51 o 
   4   7   3       48.79       42.34      2.89 o 
   5   7   3       77.15       81.01     18.71 o 
   6   7   3        3.63        3.09      2.74 o 
   7   7   3        0.93        0.78      5.52 o 
   8   7   3        0.68        0.91      5.33 o 
   9   7   3        1.39        2.66      4.41 o 
 -10   8   3        5.64        4.72      3.92 o 
  -9   8   3        1.66        0.70      4.49 o 
  -8   8   3       10.17       12.44      1.50 o 
  -7   8   3        1.56        1.62      0.90 o 
  -6   8   3       63.15       61.38      3.82 o 
  -5   8   3       67.65       71.64      4.41 o 
  -4   8   3       92.74      100.11      7.13 o 
  -3   8   3      131.29      155.55     13.93 o 
  -2   8   3      112.45      126.25     11.37 o 
  -1   8   3       61.36       68.54      6.42 o 
   0   8   3       17.04       18.13      1.46 o 
   1   8   3       57.86       59.98      3.99 o 
   2   8   3       22.14       20.61      2.48 o 
   3   8   3       32.82       37.40      2.50 o 
   4   8   3        2.80        0.16      1.49 o 
   5   8   3       62.28       66.82     11.09 o 
   6   8   3        8.29        9.65      6.63 o 
   7   8   3        5.94        3.87      5.71 o 
   8   8   3        4.51       14.14      5.46 o 
   9   8   3        1.85       -1.28      6.01 o 
 -10   9   3        2.81        4.17      5.96 o 
  -9   9   3        2.11        0.64      4.51 o 
  -8   9   3       12.73       13.16      1.27 o 
  -7   9   3        4.62        5.05      1.06 o 
  -6   9   3       38.71       41.52      2.72 o 
  -5   9   3       49.31       49.93      3.24 o 
  -4   9   3      145.53      169.89      9.73 o 
  -3   9   3       46.86       52.44      2.97 o 
  -2   9   3      197.40      208.98     12.28 o 
  -1   9   3      174.63      185.30     16.48 o 
   0   9   3      117.84      123.29      8.57 o 
   1   9   3      204.85      187.16     11.03 o 
   2   9   3       12.51        9.53      2.38 o 
   3   9   3       10.37        2.91      2.28 o 
   4   9   3       79.11       68.01      7.40 o 
   5   9   3        4.82        3.74      2.11 o 
   6   9   3        6.74       -0.57      8.17 o 
   7   9   3        3.48        9.94      7.69 o 
   8   9   3        0.30        1.99      6.10 o 
  -9  10   3        0.96       -0.06      6.28 o 
  -8  10   3        2.64        3.07      1.09 o 
  -7  10   3        4.73        4.81      1.36 o 
  -6  10   3        8.20        7.82      1.28 o 
  -5  10   3       15.09       13.78      1.48 o 
  -4  10   3       61.57       73.10      4.42 o 
  -3  10   3      126.20      129.93      7.79 o 
  -2  10   3      111.78      137.48      6.12 o 
  -1  10   3      159.42      178.35      8.19 o 
   0  10   3       64.66       66.51      4.09 o 
   1  10   3        1.00       -0.40      1.01 o 
   2  10   3        1.47        0.47      1.06 o 
   3  10   3       51.48       44.01     11.02 o 
   4  10   3       10.65        7.54      3.80 o 
   5  10   3       22.14       19.41      4.11 o 
   6  10   3        4.61        5.38      8.04 o 
   7  10   3        5.77        7.32      6.74 o 
   8  10   3        2.29        0.61      5.13 o 
  -8  11   3        3.12       -0.02      1.68 o 
  -7  11   3       15.89       17.19      3.41 o 
  -6  11   3        5.43        7.18      2.75 o 
  -5  11   3       49.86       53.62      3.38 o 
  -4  11   3       18.78       18.48      1.80 o 
  -3  11   3      102.99      118.43      7.08 o 
  -2  11   3       34.80       37.94      2.05 o 
  -1  11   3       32.46       36.44      2.05 o 
   0  11   3       46.46       51.21      3.25 o 
   1  11   3       24.22       19.58      3.01 o 
   2  11   3        4.71        2.27      1.18 o 
   3  11   3       29.29       24.65      2.38 o 
   4  11   3        7.21        6.24      1.14 o 
   5  11   3        1.79        0.48      1.59 o 
   6  11   3        3.11       -2.53      6.97 o 
   7  11   3        0.19        0.62      0.87 o 
  -7  12   3        4.45        6.50      1.76 o 
  -6  12   3        5.76        8.36      2.28 o 
  -5  12   3        5.94        7.50      1.37 o 
  -4  12   3        7.60        7.44      1.21 o 
  -3  12   3        6.69        5.77      1.25 o 
  -2  12   3        9.22        7.69      1.07 o 
  -1  12   3       33.46       37.59      3.10 o 
   0  12   3       15.71       17.32      3.13 o 
   1  12   3       26.55       23.67      2.33 o 
   2  12   3        4.54        4.61      1.31 o 
   3  12   3       17.88       20.78      2.17 o 
   4  12   3        3.07        3.66      1.17 o 
   5  12   3        2.77        3.20      1.98 o 
   6  12   3        2.30        1.22      1.03 o 
  -6  13   3        6.75        6.17      0.94 o 
  -5  13   3        4.42        4.79      0.94 o 
  -4  13   3       25.48       24.46      3.09 o 
  -3  13   3        4.05        5.07      1.27 o 
  -2  13   3       43.03       45.23      3.72 o 
  -1  13   3        9.66       10.39      1.49 o 
   0  13   3       16.27       19.35      3.03 o 
   1  13   3        3.54        4.90      1.27 o 
   2  13   3       15.05       13.91      1.55 o 
   3  13   3       19.25       20.61      1.97 o 
   4  13   3        6.57        4.37      0.96 o 
  -4  14   3        1.39        1.30      0.83 o 
  -3  14   3        0.14        0.37      0.85 o 
  -2  14   3       13.20       14.44      1.64 o 
  -1  14   3        5.06        4.50      1.48 o 
   0  14   3       13.30       18.50      2.47 o 
   1  14   3        0.19        0.87      1.12 o 
   2  14   3        4.73        4.35      1.71 o 
   3  14   3        1.71        0.73      1.00 o 
 -12   0   4        1.22        0.68      2.91 o 
 -11   0   4        0.00       -3.03      3.30 o 
 -10   0   4        2.92        1.18      1.60 o 
  -9   0   4        2.89        1.81      1.56 o 
  -8   0   4        5.18        4.32      1.49 o 
  -7   0   4       21.71       20.27      2.20 o 
  -6   0   4        0.24        0.10      1.00 o 
  -5   0   4      181.71      189.03     16.46 o 
  -4   0   4      509.40      486.06     52.12 o 
  -3   0   4      282.33      232.35     15.29 o 
  -2   0   4      451.48      477.92     39.83 o 
  -1   0   4       24.28       24.80      2.11 o 
   0   0   4      258.31      229.39     19.15 o 
   1   0   4      187.44      162.39     10.72 o 
   2   0   4       11.22       13.61      1.21 o 
   3   0   4       11.60       11.28      1.08 o 
   4   0   4        0.24        1.00      0.72 o 
   5   0   4       20.87       21.42      1.99 o 
   6   0   4       39.21       44.13      4.13 o 
   7   0   4       84.79       93.30     18.17 o 
   8   0   4       30.37       21.29      4.27 o 
   9   0   4       13.02        6.55      6.71 o 
  10   0   4        0.52        5.25      5.73 o 
 -12   1   4        0.68        1.43      2.15 o 
 -11   1   4        1.55        1.59      2.26 o 
 -10   1   4        8.87       10.22      1.29 o 
  -9   1   4       24.44       24.65      3.87 o 
  -8   1   4       10.38       12.02      1.26 o 
  -7   1   4       38.71       41.94      2.94 o 
  -6   1   4      150.94      152.58      9.38 o 
  -5   1   4      387.94      389.23     19.57 o 
  -4   1   4       45.63       34.73      3.25 o 
  -3   1   4     1504.22     1304.54     79.29 o 
  -2   1   4      201.10      155.60      9.19 o 
  -1   1   4        2.12        1.59      0.26 o 
   0   1   4      326.62      312.93     18.51 o 
   1   1   4      105.67       98.48      5.89 o 
   2   1   4      114.85      127.80      7.58 o 
   3   1   4       45.70       41.80      4.03 o 
   4   1   4       47.07       50.88      5.99 o 
   5   1   4       58.43       62.72      3.23 o 
   6   1   4       49.85       41.34      5.08 o 
   7   1   4       10.00       11.77      2.82 o 
   8   1   4        3.04        4.39      1.11 o 
   9   1   4       13.09        8.63      4.95 o 
  10   1   4        1.26       -0.87      3.83 o 
 -12   2   4        0.24       -0.46      2.22 o 
 -11   2   4        0.33        0.51      2.33 o 
 -10   2   4        0.32       -0.90      1.33 o 
  -9   2   4        0.45        1.58      1.05 o 
  -8   2   4       15.00       16.66      1.37 o 
  -7   2   4       36.91       43.18      3.00 o 
  -6   2   4      152.04      153.40      7.84 o 
  -5   2   4      361.13      381.23     23.73 o 
  -4   2   4      296.94      271.61     16.90 o 
  -3   2   4     2892.83     2954.78    179.61 o 
  -2   2   4       48.27       48.51      2.90 o 
  -1   2   4      846.77      734.82     43.28 o 
   0   2   4      127.93      127.84      7.62 o 
   1   2   4     1419.98     1450.18     74.55 o 
   2   2   4      186.58      172.70     10.27 o 
   3   2   4       75.58       81.13     12.29 o 
   4   2   4       61.35       66.58      3.99 o 
   5   2   4       13.24       14.00      0.97 o 
   6   2   4       55.55       54.69      6.33 o 
   7   2   4       14.04       16.37      5.25 o 
   8   2   4        9.38       11.08      1.31 o 
   9   2   4        1.46        4.29      4.45 o 
  10   2   4        0.73        2.39      3.92 o 
 -12   3   4        0.15        2.03      2.72 o 
 -11   3   4        2.46        3.42      2.74 o 
 -10   3   4        1.55        2.01      1.36 o 
  -9   3   4       16.23       18.12      3.57 o 
  -8   3   4        9.65        9.66      1.06 o 
  -7   3   4       19.71       18.61      2.04 o 
  -6   3   4       62.83       56.44      3.62 o 
  -5   3   4      292.23      291.75     18.24 o 
  -4   3   4      165.62      162.10     10.22 o 
  -3   3   4      755.91      795.36     39.48 o 
  -2   3   4     1437.04     1356.12    112.95 o 
  -1   3   4      554.76      637.93     37.53 o 
   0   3   4     1851.09     1776.26    104.70 o 
   1   3   4      415.92      455.78     26.79 o 
   2   3   4      906.31      923.77     54.42 o 
   3   3   4      298.19      318.64     18.75 o 
   4   3   4      110.92      113.67      7.55 o 
   5   3   4       90.65       92.63      8.24 o 
   6   3   4       56.70       32.22      7.63 o 
   7   3   4       10.93        7.64      2.45 o 
   8   3   4        5.59        8.27      2.07 o 
   9   3   4        0.16        4.69      4.49 o 
  10   3   4        4.74        4.33      4.07 o 
 -12   4   4        1.49        1.40      2.31 o 
 -11   4   4        0.58        2.07      2.67 o 
 -10   4   4        1.45        4.34      1.52 o 
  -9   4   4       13.38       15.59      3.48 o 
  -8   4   4       15.29       17.67      1.48 o 
  -7   4   4       40.56       40.39      2.58 o 
  -6   4   4       63.31       66.28      4.30 o 
  -5   4   4       95.12       90.52      5.80 o 
  -4   4   4      910.92     1015.61     62.99 o 
  -3   4   4      125.00      140.66      7.06 o 
  -2   4   4      474.13      432.79     25.96 o 
  -1   4   4      137.96      142.07      8.68 o 
   0   4   4     2965.21     3075.24    149.10 o 
   1   4   4       79.08       74.48      5.13 o 
   2   4   4      679.48      781.92     46.05 o 
   3   4   4        5.37        3.86      0.78 o 
   4   4   4       52.18       51.91      3.34 o 
   5   4   4       63.19       56.91      8.99 o 
   6   4   4       10.02        5.94      2.59 o 
   7   4   4       20.20       15.44      2.60 o 
   8   4   4        1.66       -0.23      5.41 o 
   9   4   4        2.50       -1.71      5.20 o 
  10   4   4        0.47       -3.25      4.57 o 
 -11   5   4        0.71        3.59      2.52 o 
 -10   5   4        3.53        4.25      1.46 o 
  -9   5   4        0.69        0.69      1.34 o 
  -8   5   4       12.99       13.58      1.18 o 
  -7   5   4       30.70       31.07      1.95 o 
  -6   5   4      119.96      122.75      7.00 o 
  -5   5   4      213.84      214.02     13.45 o 
  -4   5   4      388.95      410.32     25.52 o 
  -3   5   4      224.14      223.84     19.44 o 
  -2   5   4      301.00      298.44     17.94 o 
  -1   5   4      127.49      126.45      7.70 o 
   0   5   4       23.22       25.94      1.45 o 
   1   5   4       86.64       85.41      4.89 o 
   2   5   4      662.24      700.28     34.39 o 
   3   5   4        4.06        4.26      0.67 o 
   4   5   4      199.67      196.12      9.66 o 
   5   5   4       28.25       30.15      4.22 o 
   6   5   4       28.18       21.83      2.77 o 
   7   5   4       14.75       16.40      2.70 o 
   8   5   4        9.62        5.04      5.45 o 
   9   5   4        3.02        5.08      4.59 o 
  10   5   4        1.47        2.98      4.63 o 
 -11   6   4        0.34        1.88      2.38 o 
 -10   6   4        9.77       12.34      3.38 o 
  -9   6   4       22.26       26.05      2.80 o 
  -8   6   4        9.59        9.53      1.20 o 
  -7   6   4       35.94       33.79      1.98 o 
  -6   6   4        8.43        8.31      0.95 o 
  -5   6   4      112.41      114.34      6.10 o 
  -4   6   4       85.15       98.65      6.51 o 
  -3   6   4       79.46      102.69      9.02 o 
  -2   6   4      195.03      233.64     14.05 o 
  -1   6   4      257.12      248.13     14.93 o 
   0   6   4      368.45      374.06     22.52 o 
   1   6   4      186.51      195.85      9.66 o 
   2   6   4      163.05      161.28      8.01 o 
   3   6   4       29.22       28.86      1.66 o 
   4   6   4      110.63      100.99      6.09 o 
   5   6   4       97.04       90.61      7.01 o 
   6   6   4       16.45        9.46      3.23 o 
   7   6   4       10.93        4.37      5.76 o 
   8   6   4        3.21        5.37      5.37 o 
   9   6   4        2.22        3.62      4.35 o 
 -11   7   4        0.39        0.71      3.30 o 
 -10   7   4        3.25        6.35      4.11 o 
  -9   7   4        6.21        6.36      1.45 o 
  -8   7   4       24.86       26.60      2.20 o 
  -7   7   4        3.38        2.97      0.89 o 
  -6   7   4        6.18        9.12      0.98 o 
  -5   7   4       39.99       38.31      2.99 o 
  -4   7   4       64.32       66.69      7.08 o 
  -3   7   4      382.12      419.55     36.18 o 
  -2   7   4       54.25       55.68      5.30 o 
  -1   7   4      517.96      540.41     32.23 o 
   0   7   4       10.36        8.29      2.99 o 
   1   7   4      100.62      114.64      7.53 o 
   2   7   4       43.17       49.82      3.35 o 
   3   7   4       12.32       12.29      1.81 o 
   4   7   4       17.92       17.79      1.73 o 
   5   7   4        3.69        5.91      2.55 o 
   6   7   4        0.74        1.59      2.16 o 
   7   7   4        6.38        6.53      5.51 o 
   8   7   4        0.06       -1.21      4.47 o 
   9   7   4        1.62        0.70      3.76 o 
 -10   8   4        3.34        3.85      4.05 o 
  -9   8   4       14.21       19.14      5.54 o 
  -8   8   4       31.16       34.74      2.62 o 
  -7   8   4       21.84       19.96      1.74 o 
  -6   8   4       77.10       88.99     15.19 o 
  -5   8   4        7.93        7.29      1.42 o 
  -4   8   4      152.90      160.94      9.35 o 
  -3   8   4      201.94      224.45     19.67 o 
  -2   8   4      232.96      243.12     21.26 o 
  -1   8   4       13.21       12.33      1.31 o 
   0   8   4      229.26      237.50     14.13 o 
   1   8   4        2.63        1.64      1.05 o 
   2   8   4      103.30      114.51     11.59 o 
   3   8   4      103.00       90.39      5.64 o 
   4   8   4       66.30       62.93      9.20 o 
   5   8   4       42.12       35.95      4.05 o 
   6   8   4       25.38       26.76     10.04 o 
   7   8   4        8.02        9.84      5.36 o 
   8   8   4        5.56        6.90      4.31 o 
 -10   9   4        0.49        0.71      3.61 o 
  -9   9   4        1.63        4.14      4.27 o 
  -8   9   4        5.44        5.14      1.38 o 
  -7   9   4       12.54       10.21      1.86 o 
  -6   9   4       63.36       68.77      7.43 o 
  -5   9   4       33.07       31.92      2.39 o 
  -4   9   4      139.59      145.69     10.66 o 
  -3   9   4       55.24       63.75      3.28 o 
  -2   9   4      198.56      207.74      9.59 o 
  -1   9   4      132.61      127.91      6.58 o 
   0   9   4      338.52      327.69     16.45 o 
   1   9   4       62.27       53.66      5.12 o 
   2   9   4      196.38      214.58     22.35 o 
   3   9   4       59.96       50.96     11.94 o 
   4   9   4       15.25       12.36      2.38 o 
   5   9   4       20.70       24.06      7.27 o 
   6   9   4        1.64       -0.76      5.29 o 
   7   9   4        1.90       -0.59      4.61 o 
   8   9   4        1.70        1.08      5.32 o 
  -9  10   4        1.67        0.26      4.44 o 
  -8  10   4       12.10       11.32      1.99 o 
  -7  10   4       19.30       20.42      1.77 o 
  -6  10   4       32.45       30.31      2.33 o 
  -5  10   4       60.83       69.57      4.38 o 
  -4  10   4       97.60      104.43      6.35 o 
  -3  10   4       28.54       29.37      2.67 o 
  -2  10   4      305.59      340.45     15.40 o 
  -1  10   4      115.71      121.08      6.22 o 
   0  10   4      295.37      265.86     14.85 o 
   1  10   4      139.75      147.92     11.64 o 
   2  10   4      102.73       84.86      6.56 o 
   3  10   4        8.36        2.58      1.93 o 
   4  10   4       20.18       17.77      2.63 o 
   5  10   4       13.69       10.90      2.19 o 
   6  10   4        7.75       -2.22      6.76 o 
   7  10   4        0.82       -0.38      5.62 o 
  -8  11   4        3.03        3.63      1.67 o 
  -7  11   4        9.59        9.98      1.44 o 
  -6  11   4        8.85       13.08      1.76 o 
  -5  11   4       78.49       81.98      5.01 o 
  -4  11   4       34.85       36.35      2.59 o 
  -3  11   4      227.80      279.41     14.51 o 
  -2  11   4        7.47        8.98      1.11 o 
  -1  11   4      311.60      340.47     17.20 o 
   0  11   4       45.02       41.79      2.71 o 
   1  11   4      157.38      141.06     10.75 o 
   2  11   4       26.17       25.42      5.00 o 
   3  11   4       21.74       20.48      4.09 o 
   4  11   4        4.76        4.13      2.06 o 
   5  11   4        3.43        2.31      0.86 o 
   6  11   4        1.29       -0.50      2.32 o 
  -7  12   4        6.88        5.59      1.12 o 
  -6  12   4        0.71        2.20      1.68 o 
  -5  12   4       17.85       19.37      1.94 o 
  -4  12   4        1.06        1.10      1.94 o 
  -3  12   4       23.96       22.45      1.88 o 
  -2  12   4       31.27       36.11      3.83 o 
  -1  12   4        8.68        7.14      0.99 o 
   0  12   4       79.26       83.61      6.55 o 
   1  12   4        1.86        1.16      1.09 o 
   2  12   4       35.84       40.96      4.05 o 
   3  12   4       11.89       12.36      1.44 o 
   4  12   4        7.43        6.37      1.17 o 
   5  12   4        1.68        1.24      0.80 o 
  -6  13   4        2.82        3.27      0.81 o 
  -5  13   4        2.87        2.30      0.90 o 
  -4  13   4        1.36        1.31      1.62 o 
  -3  13   4        3.11        3.10      1.22 o 
  -2  13   4       10.73       12.35      1.36 o 
  -1  13   4        9.26        8.57      1.78 o 
   0  13   4       13.39       15.18      1.82 o 
   1  13   4        9.07        6.45      2.47 o 
   2  13   4       16.80       16.50      1.66 o 
   3  13   4       12.96       10.22      1.62 o 
   4  13   4       19.24       18.85      1.77 o 
  -4  14   4        2.36        1.27      0.99 o 
  -3  14   4        8.07        9.16      2.13 o 
  -2  14   4        1.34        1.21      1.22 o 
  -1  14   4        0.10        0.28      1.13 o 
   0  14   4        8.70        8.76      1.59 o 
   1  14   4       11.16       12.22      1.78 o 
   2  14   4        5.07        7.56      1.01 o 
 -12   0   5        0.30        1.43      2.82 o 
 -11   0   5        1.81        1.46      3.27 o 
 -10   0   5        2.70        3.71      1.78 o 
  -9   0   5       28.48       35.89     11.63 o 
  -8   0   5        3.06        5.16      1.56 o 
  -7   0   5       39.58       38.79      3.88 o 
  -6   0   5       57.88       65.81      6.11 o 
  -4   0   5       38.28       50.91      5.84 o 
  -3   0   5        1.76        2.47      0.48 o 
  -2   0   5       21.64       20.39      1.52 o 
  -1   0   5      442.54      428.95     32.79 o 
   0   0   5      297.60      364.06     23.99 o 
   1   0   5       54.70       46.51      4.05 o 
   2   0   5      132.43      116.92      9.81 o 
   4   0   5       50.80       61.14      5.56 o 
   5   0   5      174.25      166.97     14.37 o 
   6   0   5       28.39       24.23      3.77 o 
   7   0   5       80.32       68.08      7.38 o 
   8   0   5        5.88       -4.30      6.67 o 
   9   0   5       26.62       23.32      8.60 o 
  10   0   5        2.26       -5.38      5.38 o 
 -12   1   5        3.43        3.93      2.22 o 
 -11   1   5       16.89       25.50      3.89 o 
 -10   1   5       18.94       33.60      5.69 o 
  -9   1   5       32.65       42.13      9.00 o 
  -8   1   5       37.79       43.31      2.68 o 
  -7   1   5       34.00       37.10      3.51 o 
  -6   1   5       22.86       19.94      2.30 o 
  -5   1   5      165.49      174.17     15.19 o 
  -4   1   5        0.06        4.10      1.32 o 
  -3   1   5      150.41      166.56     11.05 o 
  -2   1   5      261.00      246.22     12.74 o 
  -1   1   5      946.48     1020.93     47.44 o 
   0   1   5      186.44      179.36      9.27 o 
   1   1   5       45.81       56.78      3.03 o 
   2   1   5      157.70      146.83      8.78 o 
   3   1   5       35.29       38.48      2.45 o 
   4   1   5       51.97       46.19      4.16 o 
   5   1   5       55.55       54.51      3.48 o 
   6   1   5       38.14       13.05      6.49 o 
   7   1   5        1.25        0.46      1.33 o 
   8   1   5       10.68       11.24      3.72 o 
   9   1   5        2.97        0.32      4.42 o 
  10   1   5        1.10        1.31      0.34 o 
 -12   2   5        2.25        4.21      2.51 o 
 -11   2   5        0.68        2.78      2.86 o 
 -10   2   5        6.61        6.19      2.05 o 
  -9   2   5       19.87       23.38      3.48 o 
  -8   2   5       24.63       20.02      3.29 o 
  -7   2   5       45.96       45.19      3.41 o 
  -6   2   5      138.27      146.87     12.89 o 
  -5   2   5        2.37        0.59      0.62 o 
  -4   2   5      355.28      337.19     29.05 o 
  -3   2   5     1490.00     1590.05    132.50 o 
  -2   2   5       94.54       92.93      7.98 o 
  -1   2   5     3977.82     4143.71    243.89 o 
   0   2   5       26.55       30.83      1.71 o 
   1   2   5      476.73      485.45     24.77 o 
   2   2   5      333.66      345.30     20.43 o 
   3   2   5       31.50       35.15      2.36 o 
   4   2   5       92.08       98.75      5.92 o 
   5   2   5      112.35      115.26      7.34 o 
   6   2   5       53.58       23.33      6.97 o 
   7   2   5        5.76        5.35      1.56 o 
   8   2   5       15.28       12.82      3.39 o 
   9   2   5        1.81       -2.99      4.42 o 
  10   2   5        5.47        1.13      5.01 o 
 -12   3   5        1.14        7.27      3.34 o 
 -11   3   5        0.30        4.37      2.82 o 
 -10   3   5        1.91        2.39      1.49 o 
  -9   3   5        3.07        2.63      0.83 o 
  -8   3   5       23.96       22.18      2.00 o 
  -7   3   5       18.95       19.76      1.42 o 
  -6   3   5       58.91       61.29      4.10 o 
  -5   3   5      233.01      210.58     13.16 o 
  -4   3   5      180.67      152.62     13.27 o 
  -3   3   5      957.55      892.64     53.46 o 
  -2   3   5      108.43       93.75      8.09 o 
  -1   3   5     1775.78     2063.42    121.49 o 
   0   3   5     1195.24     1185.10     57.61 o 
   1   3   5      169.28      209.93     10.82 o 
   2   3   5      325.23      342.36     19.98 o 
   3   3   5       13.16       16.79      2.85 o 
   4   3   5      265.10      277.17     16.56 o 
   5   3   5       10.23       10.77      1.13 o 
   6   3   5       22.23       13.40      6.18 o 
   7   3   5       14.63       18.21      3.59 o 
   8   3   5        1.08        0.61      1.52 o 
   9   3   5        1.65       -4.94      5.53 o 
  10   3   5        0.56       -0.39      4.43 o 
 -12   4   5        3.07        4.54      2.44 o 
 -11   4   5        6.33        7.10      3.00 o 
 -10   4   5       15.04       15.86      5.45 o 
  -9   4   5        9.20       13.20      1.41 o 
  -8   4   5       96.08      107.19      7.85 o 
  -7   4   5        0.69        4.74      1.34 o 
  -6   4   5       42.61       42.30      2.92 o 
  -5   4   5       79.03       97.06      6.21 o 
  -4   4   5        7.72       10.48      2.41 o 
  -3   4   5      899.75      892.40     53.51 o 
  -2   4   5     2106.11     2252.64    134.89 o 
  -1   4   5      411.75      433.09     26.10 o 
   0   4   5     2059.46     2269.29    110.15 o 
   1   4   5       12.93       16.30      1.00 o 
   2   4   5      661.98      677.28     40.00 o 
   3   4   5      172.08      192.79     15.09 o 
   4   4   5       12.54        9.31      1.06 o 
   5   4   5      159.83      172.13     17.26 o 
   6   4   5       33.61       32.26      2.85 o 
   7   4   5       24.46       14.66      6.79 o 
   8   4   5        1.27       -2.00      5.08 o 
   9   4   5        1.92        4.44      5.68 o 
 -11   5   5        2.10        2.02      2.57 o 
 -10   5   5        4.56        8.06      1.55 o 
  -9   5   5        6.25        6.82      1.40 o 
  -8   5   5        3.69        2.93      0.63 o 
  -7   5   5       23.06       21.37      1.40 o 
  -6   5   5       81.76       80.34      4.69 o 
  -5   5   5       10.06        7.82      1.41 o 
  -4   5   5       71.57       78.53      7.16 o 
  -3   5   5       51.67       51.78      2.90 o 
  -2   5   5      622.85      717.34     43.05 o 
  -1   5   5      154.28      139.94      8.61 o 
   0   5   5      191.73      249.41     14.86 o 
   1   5   5      218.96      210.44     10.27 o 
   2   5   5      104.02      108.56      6.55 o 
   3   5   5       40.92       39.88      2.62 o 
   4   5   5      112.84      101.42      6.84 o 
   5   5   5       28.22       26.45      4.60 o 
   6   5   5       11.17        8.50      2.65 o 
   7   5   5        2.86        0.75      5.40 o 
   8   5   5        1.15        0.35      4.82 o 
   9   5   5        1.03        0.80      4.58 o 
 -11   6   5        3.15        5.70      2.43 o 
 -10   6   5        8.99        8.24      3.38 o 
  -9   6   5        5.14        5.46      1.56 o 
  -8   6   5       23.99       19.44      1.56 o 
  -7   6   5      113.32      115.61      7.17 o 
  -6   6   5       42.00       39.68      2.41 o 
  -5   6   5       67.86       73.19      5.37 o 
  -4   6   5       70.80       80.51      7.21 o 
  -3   6   5       55.53       43.85      3.72 o 
  -2   6   5       34.83       36.03      2.48 o 
  -1   6   5        1.69       -0.06      1.04 o 
   0   6   5        4.34        3.99      1.00 o 
   1   6   5      150.31      148.07      9.17 o 
   2   6   5       19.60       16.45      1.32 o 
   3   6   5       33.85       37.73      4.64 o 
   4   6   5      186.23      165.40     15.84 o 
   5   6   5       34.03       26.32      3.21 o 
   6   6   5       95.24       92.39      7.23 o 
   7   6   5        9.03        4.44      5.28 o 
   8   6   5       11.93        9.45      4.98 o 
   9   6   5        4.62        5.21      4.58 o 
 -11   7   5        0.61        1.23      3.38 o 
 -10   7   5        5.59        4.06      2.82 o 
  -9   7   5       26.40       26.77      2.42 o 
  -8   7   5       16.22       15.92      1.80 o 
  -7   7   5       68.41       71.69      4.10 o 
  -6   7   5       27.09       25.14      1.69 o 
  -5   7   5       35.72       30.18      2.71 o 
  -4   7   5       50.95       49.02      3.64 o 
  -3   7   5       56.46       53.58      5.17 o 
  -2   7   5       10.70       10.32      1.25 o 
  -1   7   5      164.51      160.97      9.77 o 
   0   7   5       40.14       38.56      2.60 o 
   1   7   5      320.34      321.47     19.46 o 
   2   7   5        9.47        5.57      1.39 o 
   3   7   5      259.51      254.75     14.81 o 
   4   7   5        8.00        9.64      6.15 o 
   5   7   5       25.54       26.47      3.31 o 
   6   7   5        1.71        0.96      5.32 o 
   7   7   5        1.75        4.37      4.92 o 
   8   7   5        0.25        2.00      3.85 o 
 -10   8   5        2.06        2.85      3.65 o 
  -9   8   5        1.21        1.36      1.86 o 
  -8   8   5       12.40       10.58      1.45 o 
  -7   8   5       64.10       55.71      4.98 o 
  -6   8   5      120.75      125.20     15.44 o 
  -5   8   5      297.60      331.90     18.92 o 
  -4   8   5      164.99      160.12      8.32 o 
  -3   8   5       40.54       35.78      2.25 o 
  -2   8   5        7.66        7.25      1.74 o 
  -1   8   5      189.98      177.51     10.96 o 
   0   8   5       57.53       57.64      3.28 o 
   1   8   5      192.40      175.14      8.61 o 
   2   8   5        2.67        2.21      2.08 o 
   3   8   5       97.05       86.83      7.93 o 
   4   8   5        1.22        2.37      5.80 o 
   5   8   5       55.12       51.23     14.73 o 
   6   8   5        4.61       -1.90      4.86 o 
   7   8   5       12.66       15.22      2.08 o 
   8   8   5        3.20       -0.09      3.61 o 
 -10   9   5        0.98       -1.75      4.48 o 
  -9   9   5        0.66        0.37      1.89 o 
  -8   9   5       13.47       15.03      2.00 o 
  -7   9   5        4.54        6.75      2.10 o 
  -6   9   5       23.77       23.76      1.86 o 
  -5   9   5       28.94       31.58      2.31 o 
  -4   9   5       53.98       57.96      3.29 o 
  -3   9   5       79.85       77.39      3.67 o 
  -2   9   5       91.09      104.97      4.90 o 
  -1   9   5       67.36       72.28      3.94 o 
   0   9   5       11.71       15.40      1.77 o 
   1   9   5       50.45       45.74      3.56 o 
   2   9   5      136.00      128.02     10.19 o 
   3   9   5       11.29        6.72      3.25 o 
   4   9   5       58.54       51.52      5.66 o 
   5   9   5       10.10        7.95      5.48 o 
   6   9   5        5.28        8.98      5.17 o 
   7   9   5        7.10        6.62      2.24 o 
  -9  10   5        2.63        0.60      1.58 o 
  -8  10   5        6.61        8.63      1.53 o 
  -7  10   5       25.26       25.69      3.10 o 
  -6  10   5       22.09       23.88      1.93 o 
  -5  10   5      123.27      130.18      7.59 o 
  -4  10   5       26.86       28.96      2.35 o 
  -3  10   5      101.97      103.20      6.53 o 
  -2  10   5       81.83       76.77      4.34 o 
  -1  10   5       94.86      107.50      5.64 o 
   0  10   5      224.69      222.60     16.13 o 
   1  10   5       24.57       24.98      2.36 o 
   2  10   5      167.88      155.32     10.86 o 
   3  10   5       12.29       12.27      1.48 o 
   4  10   5       32.61       19.89      7.35 o 
   5  10   5        2.87        0.03      7.22 o 
   6  10   5        4.79        0.11      5.95 o 
  -8  11   5        2.58        2.73      0.91 o 
  -7  11   5        4.92        6.20      1.21 o 
  -6  11   5        2.70        3.52      2.18 o 
  -5  11   5        2.33        2.20      1.03 o 
  -4  11   5        0.28       -0.28      1.15 o 
  -3  11   5       35.34       36.48      2.37 o 
  -2  11   5        1.33        0.31      0.89 o 
  -1  11   5      155.17      152.24      7.94 o 
   0  11   5        4.43        2.94      1.13 o 
   1  11   5      190.44      198.64     16.03 o 
   2  11   5        3.91        1.34      1.02 o 
   3  11   5       64.88       64.27      5.73 o 
   4  11   5        3.98        3.50      1.47 o 
   5  11   5        9.39        8.55      3.01 o 
   6  11   5        0.79        0.12      0.67 o 
  -7  12   5       16.73       14.71      2.98 o 
  -6  12   5       10.36       12.23      1.48 o 
  -5  12   5       20.85       24.28      2.30 o 
  -4  12   5        5.45        4.03      1.19 o 
  -3  12   5       40.11       45.30      2.70 o 
  -2  12   5        5.80        7.21      1.00 o 
  -1  12   5       25.18       26.91      2.06 o 
   0  12   5       16.32       16.39      1.82 o 
   1  12   5        3.71        3.90      1.94 o 
   2  12   5       19.92       19.46      2.26 o 
   3  12   5        8.99        8.72      1.20 o 
   4  12   5       11.60       11.12      1.28 o 
   5  12   5        4.79        5.17      1.27 o 
  -6  13   5        1.58        2.37      0.85 o 
  -5  13   5        1.82        0.53      0.84 o 
  -4  13   5       16.87       20.49      3.13 o 
  -3  13   5        0.13        0.40      1.05 o 
  -2  13   5       13.47       14.45      1.57 o 
  -1  13   5        0.10       -0.99      1.20 o 
   0  13   5        4.54        6.17      1.91 o 
   1  13   5        2.04        2.34      0.94 o 
   2  13   5        2.10        4.17      1.70 o 
   3  13   5        3.30        2.46      0.83 o 
  -3  14   5        0.17        0.25      1.02 o 
  -2  14   5        1.55       -0.06      1.12 o 
  -1  14   5        2.16        2.56      1.09 o 
   0  14   5        0.55        1.42      0.93 o 
   1  14   5        0.51        0.25      0.86 o 
 -12   0   6        0.06        1.39      3.08 o 
 -11   0   6        0.12        1.90      3.13 o 
 -10   0   6        1.19        3.52      6.97 o 
  -9   0   6        5.43        3.33      2.41 o 
  -8   0   6       46.99       47.13      6.89 o 
  -7   0   6        1.32        1.02      0.57 o 
  -6   0   6       28.76       32.24      4.32 o 
  -5   0   6       86.67       96.03     10.80 o 
  -4   0   6      491.34      399.48     42.99 o 
  -3   0   6      321.84      298.44     19.70 o 
  -2   0   6      201.92      189.42     12.55 o 
  -1   0   6      161.66      158.02     10.51 o 
   0   0   6       82.74       91.46     15.50 o 
   1   0   6      501.96      529.73     44.14 o 
   2   0   6       46.37       48.23      4.35 o 
   3   0   6       54.14       62.15      5.66 o 
   4   0   6       84.25       93.17      7.86 o 
   5   0   6       23.38       15.35      5.63 o 
   6   0   6        5.36        3.17      8.81 o 
   7   0   6        0.43       -0.19      7.97 o 
   8   0   6        0.11       -0.66      6.91 o 
   9   0   6        1.69        1.82      1.56 o 
 -12   1   6        3.23        4.65      2.07 o 
 -11   1   6       13.37       17.32      3.97 o 
 -10   1   6       16.47       24.98      4.83 o 
  -9   1   6       17.85       19.49      8.20 o 
  -8   1   6        7.64        6.45      1.64 o 
  -7   1   6       34.60       28.82      3.02 o 
  -6   1   6       72.30       69.53      8.16 o 
  -5   1   6      188.17      192.38     14.58 o 
  -4   1   6       40.41       33.45      2.06 o 
  -3   1   6      367.84      387.54     21.86 o 
  -2   1   6      303.07      305.62     14.25 o 
  -1   1   6     1138.62     1123.75     52.29 o 
   0   1   6      622.89      607.27     31.09 o 
   1   1   6       88.33       98.22      5.24 o 
   2   1   6       75.67       73.54      4.41 o 
   3   1   6       54.09       57.98      3.52 o 
   4   1   6       52.04       58.95      3.71 o 
   5   1   6       15.37       16.89      4.68 o 
   6   1   6       20.52       12.67      6.20 o 
   7   1   6        0.85       -1.62      5.25 o 
   8   1   6        0.63       -4.28      4.79 o 
   9   1   6        0.91        3.02      4.67 o 
 -12   2   6        3.98        6.78      2.21 o 
 -11   2   6        0.38        3.57      2.81 o 
 -10   2   6        3.66        8.71      1.80 o 
  -9   2   6        3.48        2.82      1.21 o 
  -8   2   6       13.53       13.96      2.16 o 
  -7   2   6       62.03       72.86      4.86 o 
  -6   2   6       61.24       60.62      5.68 o 
  -5   2   6       10.22       16.60      1.46 o 
  -4   2   6      220.08      203.31     17.05 o 
  -3   2   6      328.74      299.18     25.07 o 
  -2   2   6      102.83       81.28      6.89 o 
  -1   2   6     2310.03     2493.17    128.77 o 
   0   2   6      132.44      146.24      7.65 o 
   1   2   6      780.31      832.86     43.00 o 
   2   2   6      123.20      124.43      7.40 o 
   3   2   6      165.95      190.82     11.30 o 
   4   2   6       65.45       61.04      9.08 o 
   5   2   6       20.04       12.49      3.32 o 
   6   2   6        5.89       -2.85      7.32 o 
   7   2   6        3.62        5.75      7.76 o 
   8   2   6        0.91        0.77      0.39 o 
   9   2   6        0.87        4.40      5.96 o 
 -12   3   6        2.29        3.45      1.94 o 
 -11   3   6        3.56        3.87      2.70 o 
 -10   3   6        2.52        6.31      2.54 o 
  -9   3   6       42.36       52.75      4.29 o 
  -8   3   6       26.07       20.46      1.50 o 
  -7   3   6      105.32      108.96      7.12 o 
  -6   3   6        5.61        5.87      0.84 o 
  -5   3   6       35.05       34.89      2.64 o 
  -4   3   6      136.66      134.95      7.18 o 
  -3   3   6      251.98      251.27     15.11 o 
  -2   3   6      467.66      493.44     29.70 o 
  -1   3   6       31.41       33.80      2.24 o 
   0   3   6      518.56      520.26     22.77 o 
   1   3   6      116.61       96.52      5.13 o 
   2   3   6      132.17      124.35      7.59 o 
   3   3   6       75.20       64.73      4.07 o 
   4   3   6       38.54       33.80      3.55 o 
   5   3   6        7.92        9.67      1.41 o 
   6   3   6        8.64        9.17      1.82 o 
   7   3   6        2.37        4.80      0.79 o 
   8   3   6        1.35        2.65      6.77 o 
   9   3   6        0.76        0.38      5.64 o 
 -12   4   6        0.35        1.98      1.81 o 
 -11   4   6        1.91        3.39      2.76 o 
 -10   4   6        8.76        8.03      1.09 o 
  -9   4   6       20.98       27.53      2.11 o 
  -8   4   6       34.63       30.75      2.63 o 
  -7   4   6      132.79      126.06      6.90 o 
  -6   4   6       75.42       73.16      5.32 o 
  -5   4   6       60.12       53.90      4.92 o 
  -4   4   6       46.68       54.01      2.98 o 
  -3   4   6        1.52        2.65      0.62 o 
  -2   4   6      416.77      394.69     23.67 o 
  -1   4   6       36.00       31.32      3.01 o 
   0   4   6      533.08      591.89     28.61 o 
   1   4   6        6.22        4.66      0.71 o 
   2   4   6      484.24      495.79     29.28 o 
   3   4   6       43.66       48.10      4.31 o 
   4   4   6      238.71      242.50     24.76 o 
   5   4   6        7.45        9.03      1.63 o 
   6   4   6        5.43        3.79      2.08 o 
   7   4   6        0.34       -3.02      5.24 o 
   8   4   6        0.06       -4.83      6.00 o 
   9   4   6        3.72        4.25      5.30 o 
 -11   5   6        2.18        3.61      2.67 o 
 -10   5   6       10.68        5.92      3.79 o 
  -9   5   6        2.94        2.17      0.66 o 
  -8   5   6      107.22      106.49      6.53 o 
  -7   5   6       10.96       10.47      1.01 o 
  -6   5   6      124.48      120.05      7.02 o 
  -5   5   6       98.77       96.12      6.90 o 
  -4   5   6       54.25       46.56      3.46 o 
  -3   5   6       77.53       62.29      3.56 o 
  -2   5   6       51.51       49.56      2.87 o 
  -1   5   6      114.85      111.25      6.89 o 
   0   5   6       69.81       65.95      4.51 o 
   1   5   6      213.76      204.71     10.63 o 
   2   5   6       29.16       30.10      3.09 o 
   3   5   6       16.53       15.56      1.15 o 
   4   5   6        1.70        0.69      1.92 o 
   5   5   6        6.54        6.15      2.91 o 
   6   5   6        0.17       -1.37      1.55 o 
   7   5   6        2.60        0.53      5.21 o 
   8   5   6        1.58        3.97      4.85 o 
   9   5   6        0.10        1.41      4.22 o 
 -11   6   6        0.55        1.54      2.26 o 
 -10   6   6        2.89        2.54      2.83 o 
  -9   6   6        3.70        2.93      1.29 o 
  -8   6   6       23.49       17.52      1.59 o 
  -7   6   6        0.00        0.35      0.55 o 
  -6   6   6       36.13       34.96      2.13 o 
  -5   6   6      127.27      137.67      8.69 o 
  -4   6   6       79.08       82.47      6.34 o 
  -3   6   6      439.50      432.87     26.13 o 
  -2   6   6       34.16       44.97      2.67 o 
  -1   6   6      297.20      305.05     18.49 o 
   0   6   6      246.90      241.68     14.61 o 
   1   6   6      138.54      134.13     11.34 o 
   2   6   6      120.98      106.33      9.84 o 
   3   6   6      148.72      136.90      8.72 o 
   4   6   6        4.00        2.90      5.38 o 
   5   6   6       24.47       18.15      2.94 o 
   6   6   6        4.34        2.43      1.46 o 
   7   6   6        1.07        0.21      4.45 o 
   8   6   6        4.46        2.40      3.94 o 
 -11   7   6        2.20        2.57      3.08 o 
 -10   7   6        8.91       12.39      3.89 o 
  -9   7   6       17.12       12.38      2.20 o 
  -8   7   6       21.08       19.40      1.92 o 
  -7   7   6       91.91       86.14      6.28 o 
  -6   7   6      101.78      111.52      6.72 o 
  -5   7   6      403.48      396.72     21.20 o 
  -4   7   6      153.49      153.31      8.27 o 
  -3   7   6      425.68      401.96     32.40 o 
  -2   7   6       33.19       32.79      2.28 o 
  -1   7   6       70.84       64.28      7.76 o 
   0   7   6      183.37      176.30     16.57 o 
   1   7   6       34.77       34.31      2.74 o 
   2   7   6      134.11      123.36      7.30 o 
   3   7   6       79.87       67.33     11.02 o 
   4   7   6       10.14        8.30      6.02 o 
   5   7   6       18.49       20.73      6.11 o 
   6   7   6        7.42        8.40      1.67 o 
   7   7   6        2.39       -0.26      4.05 o 
   8   7   6        7.55        4.37      3.62 o 
 -10   8   6        1.89        3.82      3.70 o 
  -9   8   6        3.36        5.98      2.18 o 
  -8   8   6        2.98        1.79      1.40 o 
  -7   8   6       13.72       12.75      1.54 o 
  -6   8   6       36.60       35.15      4.44 o 
  -5   8   6       29.03       24.74      2.02 o 
  -4   8   6      431.02      465.91     23.42 o 
  -3   8   6      107.54      110.51      5.24 o 
  -2   8   6      555.24      536.79     21.36 o 
  -1   8   6        2.18        0.48      0.76 o 
   0   8   6       70.28       64.06      2.96 o 
   1   8   6        9.43        6.32      1.50 o 
   2   8   6       25.05       20.13      3.00 o 
   3   8   6       11.95       11.98      2.43 o 
   4   8   6       15.05        8.82      5.45 o 
   5   8   6       18.08       12.57      6.68 o 
   6   8   6        1.00       -0.22      1.18 o 
   7   8   6        3.85        2.03      3.70 o 
 -10   9   6        1.88        1.51      4.37 o 
  -9   9   6        3.27        5.09      1.93 o 
  -8   9   6        7.64        6.16      2.68 o 
  -7   9   6       10.98       12.36      1.35 o 
  -6   9   6      101.38      100.87      6.10 o 
  -5   9   6       10.67       14.00      1.64 o 
  -4   9   6      392.28      423.77     21.48 o 
  -3   9   6       53.08       53.89      2.79 o 
  -2   9   6      443.05      473.49     23.74 o 
  -1   9   6       26.96       27.12      1.84 o 
   0   9   6      219.03      213.18     10.95 o 
   1   9   6       46.50       42.78      3.62 o 
   2   9   6       68.50       64.95      4.72 o 
   3   9   6       23.43       17.87      2.51 o 
   4   9   6       40.88       37.23      7.40 o 
   5   9   6        1.35        4.80      4.64 o 
   6   9   6       13.29       16.83      5.18 o 
   7   9   6        4.49        3.26      0.93 o 
  -9  10   6        3.80        6.73      4.70 o 
  -8  10   6        3.29        2.64      2.13 o 
  -7  10   6        4.84        3.23      1.13 o 
  -6  10   6        9.76        7.93      1.20 o 
  -5  10   6       14.80       18.01      3.85 o 
  -4  10   6       33.39       41.03      2.47 o 
  -3  10   6       63.07       69.05      3.83 o 
  -2  10   6       10.11        9.92      1.24 o 
  -1  10   6      124.56      130.90      6.85 o 
   0  10   6        0.93        2.03      1.89 o 
   1  10   6       36.83       34.76      3.72 o 
   2  10   6       27.67       26.40      2.45 o 
   3  10   6        0.37        0.01      1.83 o 
   4  10   6       52.47       48.72     12.65 o 
   5  10   6        0.31        1.02      0.99 o 
   6  10   6        6.93        4.33      1.23 o 
  -8  11   6        6.54        3.81      0.97 o 
  -7  11   6        1.53        1.77      1.20 o 
  -6  11   6       10.85       11.91      1.59 o 
  -5  11   6        5.21        7.89      1.57 o 
  -4  11   6        1.95        2.76      0.88 o 
  -3  11   6        2.65        2.64      0.91 o 
  -2  11   6       17.64       13.41      1.18 o 
  -1  11   6        2.63        2.09      0.88 o 
   0  11   6       10.26       10.89      1.43 o 
   1  11   6       24.90       20.87      2.03 o 
   2  11   6       16.36       19.27      1.91 o 
   3  11   6       13.68       13.30      4.16 o 
   4  11   6        4.38        2.33      2.43 o 
   5  11   6        2.83        2.23      0.67 o 
  -7  12   6       13.05       12.44      1.33 o 
  -6  12   6        0.25        0.12      0.92 o 
  -5  12   6       17.98       19.61      5.04 o 
  -4  12   6        1.73        0.73      1.04 o 
  -3  12   6       13.90       13.58      1.53 o 
  -2  12   6        2.42        0.93      0.96 o 
  -1  12   6       11.88       12.35      1.28 o 
   0  12   6       39.51       38.29      3.28 o 
   1  12   6        6.19        6.83      1.08 o 
   2  12   6       15.93       14.65      1.48 o 
   3  12   6        4.77        7.45      2.39 o 
   4  12   6        7.10        6.03      2.44 o 
  -5  13   6       11.64       10.93      1.24 o 
  -4  13   6       10.15        9.34      1.28 o 
  -3  13   6        1.66        1.42      0.93 o 
  -2  13   6       20.99       22.05      1.95 o 
  -1  13   6        0.79        2.32      1.12 o 
   0  13   6        8.33        7.17      1.42 o 
   1  13   6        4.37        5.89      0.77 o 
   2  13   6        5.02        3.14      0.62 o 
  -1  14   6        0.01       -0.07      0.88 o 
 -12   0   7        0.49        0.18      2.95 o 
 -11   0   7        8.30        7.30      4.19 o 
 -10   0   7       10.51        7.76      1.36 o 
  -9   0   7       62.48       51.88      7.58 o 
  -8   0   7        8.02        6.43      1.17 o 
  -7   0   7       20.64       17.26      2.63 o 
  -6   0   7       25.32       24.11      3.38 o 
  -5   0   7       81.74       89.11      7.16 o 
  -4   0   7       82.40       97.59      7.95 o 
  -3   0   7       85.49       65.58      7.55 o 
  -2   0   7       66.57       58.79      4.12 o 
  -1   0   7        1.08        3.92      1.62 o 
   0   0   7      199.06      186.87     15.80 o 
   1   0   7      435.82      458.56     38.25 o 
   2   0   7        4.75        7.57      0.98 o 
   3   0   7      205.51      222.40     18.63 o 
   4   0   7        6.60        4.34      1.60 o 
   5   0   7       66.04       13.41      9.14 o 
   6   0   7       10.07        2.55      8.79 o 
   7   0   7        3.86       -1.06      7.82 o 
   8   0   7        8.37        3.10      7.60 o 
 -12   1   7        1.53        0.07      2.11 o 
 -11   1   7        7.72        8.93      8.46 o 
 -10   1   7        2.70        2.24      0.74 o 
  -9   1   7       64.30       86.04     13.54 o 
  -8   1   7       15.13       16.94      4.04 o 
  -7   1   7       65.37       67.84      6.94 o 
  -6   1   7       10.80       10.70      0.98 o 
  -5   1   7      107.68       95.20      5.18 o 
  -4   1   7       21.42       20.67      1.44 o 
  -3   1   7      242.72      246.57     12.31 o 
  -2   1   7       11.53       10.14      0.93 o 
  -1   1   7      107.43       96.05      5.01 o 
   0   1   7      387.93      392.80     20.43 o 
   1   1   7      164.96      159.29      9.49 o 
   2   1   7       83.18       88.29      6.59 o 
   3   1   7       12.75       10.73      1.14 o 
   4   1   7       24.85       27.98      5.20 o 
   5   1   7        5.70       -6.73      8.18 o 
   6   1   7        1.51       -1.36      8.81 o 
   7   1   7        1.25        1.87      0.35 o 
   8   1   7        2.41        1.60      0.52 o 
   9   1   7        2.75        3.24      1.26 o 
 -12   2   7        3.97        2.23      1.89 o 
 -11   2   7        2.25        1.78      2.99 o 
 -10   2   7       29.84       40.11      6.50 o 
  -9   2   7       14.69       18.08      4.39 o 
  -8   2   7       25.16       22.19      2.03 o 
  -7   2   7        7.17        8.67      0.94 o 
  -6   2   7       41.92       31.19      2.14 o 
  -5   2   7      236.26      216.39     16.41 o 
  -4   2   7       22.68       22.86      1.61 o 
  -3   2   7      623.64      676.54     37.54 o 
  -2   2   7       16.81       17.83      2.18 o 
  -1   2   7      115.16      123.55      6.52 o 
   0   2   7       74.44       65.14      4.06 o 
   1   2   7       12.50       15.45      1.26 o 
   2   2   7       81.81       80.57      4.96 o 
   3   2   7       50.03       44.56      2.83 o 
   4   2   7      117.28      109.24      9.99 o 
   5   2   7       14.46        2.40      7.52 o 
   6   2   7       20.78        3.93      7.55 o 
   7   2   7        4.87        5.84      0.74 o 
   8   2   7        0.33        1.65      6.75 o 
   9   2   7        0.31       -0.35      0.45 o 
 -12   3   7        1.83        0.81      1.84 o 
 -11   3   7        3.13        4.97      3.13 o 
 -10   3   7       40.26       54.35      7.91 o 
  -9   3   7       16.27       15.80      1.83 o 
  -8   3   7       67.59       61.75      4.44 o 
  -7   3   7       40.87       37.11      2.88 o 
  -6   3   7       52.75       44.88      6.57 o 
  -5   3   7      209.22      184.15     19.95 o 
  -4   3   7       92.04       80.19      5.54 o 
  -3   3   7       76.22       72.19      5.12 o 
  -2   3   7      115.35      113.45      7.40 o 
  -1   3   7      143.31      147.12      8.05 o 
   0   3   7      307.38      296.60     15.50 o 
   1   3   7       63.40       68.26      3.66 o 
   2   3   7      157.09      153.98      9.05 o 
   3   3   7        4.87        5.84      1.12 o 
   4   3   7       55.17       54.10      5.14 o 
   5   3   7        0.29        0.86      0.85 o 
   6   3   7        2.67        1.89      1.79 o 
   7   3   7        1.43        0.40      6.87 o 
   8   3   7        0.61        3.83      6.20 o 
 -12   4   7        2.32        2.05      1.80 o 
 -11   4   7        1.68        0.69      2.69 o 
 -10   4   7        5.04        1.62      0.97 o 
  -9   4   7       12.65       13.10      1.43 o 
  -8   4   7       36.40       38.56      2.36 o 
  -7   4   7       24.79       21.23      1.56 o 
  -6   4   7        5.64        6.16      0.83 o 
  -5   4   7       16.00       13.62      1.51 o 
  -4   4   7        2.14        2.61      0.77 o 
  -3   4   7       18.68       19.93      1.66 o 
  -2   4   7        9.43       10.61      0.90 o 
  -1   4   7       37.12       33.18      1.80 o 
   0   4   7      123.53      136.49      9.09 o 
   1   4   7       41.38       37.01      2.11 o 
   2   4   7       16.08       15.41      1.29 o 
   3   4   7      132.48      124.01      8.14 o 
   4   4   7       15.50       15.75      3.03 o 
   5   4   7       27.22       31.01      4.79 o 
   6   4   7        2.20       -0.60      5.30 o 
   7   4   7        0.88        0.43      5.13 o 
   8   4   7        2.34       -0.30      5.59 o 
 -11   5   7        0.64        1.24      2.51 o 
 -10   5   7        3.44        4.15      3.31 o 
  -9   5   7        2.83        0.51      0.71 o 
  -8   5   7        0.07       -0.31      0.60 o 
  -7   5   7       14.07       12.20      0.99 o 
  -6   5   7       43.95       41.20      2.51 o 
  -5   5   7        5.39        5.51      0.86 o 
  -4   5   7      146.65      137.16      6.47 o 
  -3   5   7      208.18      181.83      9.80 o 
  -2   5   7       68.06       70.31      4.11 o 
  -1   5   7       38.12       45.05      2.63 o 
   0   5   7      115.41      114.39      7.48 o 
   1   5   7       28.06       25.70      2.64 o 
   2   5   7       19.88       15.69      1.52 o 
   3   5   7      129.32       80.89     19.60 o 
   4   5   7       39.05       37.09      5.37 o 
   5   5   7       15.27       14.90      3.33 o 
   6   5   7        7.06        5.50      3.67 o 
   7   5   7        2.25       -1.71      4.76 o 
   8   5   7        0.10        1.08      4.83 o 
 -11   6   7        1.10       -0.70      2.17 o 
 -10   6   7        1.65        1.41      2.71 o 
  -9   6   7       12.66        9.11      2.16 o 
  -8   6   7        0.66        1.58      0.85 o 
  -7   6   7       68.58       68.94      4.27 o 
  -6   6   7       11.68       13.57      1.17 o 
  -5   6   7       49.32       50.14      2.78 o 
  -4   6   7        1.23        1.84      0.63 o 
  -3   6   7        8.61        9.38      0.89 o 
  -2   6   7       14.51       13.06      1.16 o 
  -1   6   7      210.07      236.80     33.09 o 
   0   6   7       12.23       12.58      1.27 o 
   1   6   7       73.19       62.91      9.11 o 
   2   6   7       39.29       34.57      9.64 o 
   3   6   7       80.62       72.06     18.73 o 
   4   6   7       28.07       18.99      5.84 o 
   5   6   7       20.38       21.62      4.12 o 
   6   6   7        0.44        1.13      1.30 o 
   7   6   7        7.65       -0.46      4.27 o 
   8   6   7        0.49        0.73      4.03 o 
 -10   7   7        0.88        2.54      2.66 o 
  -9   7   7        1.19        2.57      1.98 o 
  -8   7   7        2.73        2.26      1.24 o 
  -7   7   7       16.84       15.30      1.34 o 
  -6   7   7       49.21       47.77      3.11 o 
  -5   7   7       71.58       68.07      3.94 o 
  -4   7   7      205.95      211.36      9.56 o 
  -3   7   7      234.99      237.16      9.39 o 
  -2   7   7      193.29      192.81      8.35 o 
  -1   7   7      378.36      368.69     15.74 o 
   0   7   7        1.08        0.78      0.77 o 
   1   7   7      104.99      110.92     11.16 o 
   2   7   7       11.23        8.68      2.40 o 
   3   7   7       13.83       15.14      5.49 o 
   4   7   7       38.15       25.76      6.93 o 
   5   7   7        0.54        0.94      2.15 o 
   6   7   7        4.66        3.02      1.74 o 
   7   7   7        0.33        0.10      3.57 o 
 -10   8   7        0.01       -1.08      3.23 o 
  -9   8   7        1.24       -1.48      2.13 o 
  -8   8   7        2.32       -0.35      2.16 o 
  -7   8   7        2.46        0.99      1.14 o 
  -6   8   7        7.71        3.56      1.14 o 
  -5   8   7       13.32       13.95      1.62 o 
  -4   8   7       63.77       67.81      3.80 o 
  -3   8   7       11.68        8.93      1.53 o 
  -2   8   7      433.25      465.31     23.27 o 
  -1   8   7       62.21       56.15      3.09 o 
   0   8   7      482.99      517.45     28.57 o 
   1   8   7       44.55       38.04      3.12 o 
   2   8   7      185.00      187.45     11.74 o 
   3   8   7       12.57        9.24      5.60 o 
   4   8   7        7.55       -3.38      4.69 o 
   5   8   7        1.89        1.30      1.68 o 
   6   8   7        0.40        0.46      1.01 o 
   7   8   7        3.15       -0.08      3.59 o 
  -9   9   7        2.50        2.40      1.77 o 
  -8   9   7        0.12       -0.23      1.17 o 
  -7   9   7        4.36        3.87      1.20 o 
  -6   9   7       16.11       15.43      1.51 o 
  -5   9   7        6.47        6.67      1.30 o 
  -4   9   7       11.67       12.90      1.32 o 
  -3   9   7       12.92       14.52      1.34 o 
  -2   9   7       67.88       70.11      3.78 o 
  -1   9   7       28.92       26.52      1.77 o 
   0   9   7      117.71      121.27      7.61 o 
   1   9   7      100.25      101.04      7.35 o 
   2   9   7       72.53       62.17      4.84 o 
   3   9   7       10.16        8.77      1.92 o 
   4   9   7       16.76       16.21      3.47 o 
   5   9   7        1.75        1.31      0.68 o 
   6   9   7        1.56        1.65      0.94 o 
  -8  10   7       11.67       15.85      2.40 o 
  -7  10   7        1.75        1.79      2.10 o 
  -6  10   7        6.09        9.21      2.22 o 
  -5  10   7        0.67        0.14      1.04 o 
  -4  10   7        0.25        0.75      0.94 o 
  -3  10   7        7.05        7.31      1.10 o 
  -2  10   7        1.41        1.13      0.88 o 
  -1  10   7        9.54        9.50      1.14 o 
   0  10   7       16.72       17.18      1.49 o 
   1  10   7       19.93       15.96      1.73 o 
   2  10   7       12.03        8.81      1.27 o 
   3  10   7       11.77       10.00      3.21 o 
   4  10   7        6.16        7.14      0.97 o 
   5  10   7        4.78        3.05      0.88 o 
  -8  11   7        5.50        5.65      1.81 o 
  -7  11   7        1.65        0.59      0.92 o 
  -6  11   7       22.30       27.47      4.14 o 
  -5  11   7        5.75        7.05      1.53 o 
  -4  11   7       16.98       19.37      2.20 o 
  -3  11   7        1.50        2.34      1.48 o 
  -2  11   7        2.87        3.62      1.52 o 
  -1  11   7        2.10        1.62      1.00 o 
   0  11   7       21.39       18.87      1.86 o 
   1  11   7        2.39        5.17      1.11 o 
   2  11   7       24.73       23.64      2.23 o 
   3  11   7        0.56        1.60      0.70 o 
   4  11   7        8.08        9.20      1.17 o 
  -6  12   7       12.23       12.33      1.41 o 
  -5  12   7       12.22       12.08      1.50 o 
  -4  12   7       29.53       31.12      2.79 o 
  -3  12   7       17.77       19.82      1.96 o 
  -2  12   7       32.33       37.19      3.03 o 
  -1  12   7       14.76       14.55      1.56 o 
   0  12   7       20.16       18.01      1.77 o 
   1  12   7        3.60        3.69      0.76 o 
   2  12   7       14.55       12.79      1.08 o 
   3  12   7        2.76        3.52      0.79 o 
  -4  13   7        7.64        9.67      1.64 o 
  -3  13   7       24.57       27.53      3.49 o 
  -2  13   7       12.52       15.05      2.20 o 
  -1  13   7        3.79        2.95      1.01 o 
   0  13   7       18.57       18.17      2.40 o 
   1  13   7        0.90        1.13      0.93 o 
 -12   0   8        2.72        1.30      2.75 o 
 -11   0   8        0.04       -0.16      3.36 o 
 -10   0   8       19.55       18.31      2.78 o 
  -9   0   8       16.33       18.53      2.83 o 
  -8   0   8       85.10       86.03     12.48 o 
  -7   0   8      107.83      109.69      9.62 o 
  -6   0   8      134.21      130.24     11.56 o 
  -5   0   8       99.62      105.84      8.41 o 
  -4   0   8        4.78        4.84      1.17 o 
  -3   0   8        0.45        0.76      1.30 o 
  -2   0   8        1.69        3.46      3.29 o 
  -1   0   8      291.51      266.70     17.49 o 
   0   0   8      700.86      734.93     61.25 o 
   1   0   8       24.06       21.39      2.17 o 
   2   0   8      159.87      169.21     14.62 o 
   3   0   8       50.68       53.23      6.89 o 
   7   0   8        0.88        0.81      0.25 o 
   8   0   8        0.10        0.45      0.17 o 
 -12   1   8        2.63        1.26      2.01 o 
 -11   1   8        1.75        1.07      3.42 o 
 -10   1   8       10.17       14.94      1.51 o 
  -9   1   8       46.42       50.87      5.24 o 
  -8   1   8       16.33       14.69      1.47 o 
  -7   1   8       38.56       37.27      3.87 o 
  -6   1   8       90.79       97.51      5.37 o 
  -5   1   8       47.02       52.50      2.55 o 
  -4   1   8      141.48      123.30      6.79 o 
  -3   1   8       64.68       57.42      4.15 o 
  -2   1   8      237.09      230.94     15.37 o 
  -1   1   8      151.96      150.43      7.86 o 
   0   1   8      151.80      147.33     10.63 o 
   1   1   8       15.23       13.84      3.16 o 
   2   1   8       71.30       66.02      6.37 o 
   3   1   8       12.13       10.60      0.77 o 
   4   1   8        1.83        2.13      0.43 o 
   5   1   8        0.59       -0.21      0.89 o 
   6   1   8        7.10       10.09      4.78 o 
   7   1   8        1.92        2.36      0.71 o 
   8   1   8        1.38        1.54      2.09 o 
 -12   2   8        1.91        1.98      1.96 o 
 -11   2   8        3.61        5.17      1.75 o 
 -10   2   8       13.54       17.61      1.74 o 
  -9   2   8       22.31       17.44      1.93 o 
  -8   2   8       70.12       75.67      6.10 o 
  -7   2   8       36.48       24.94      2.22 o 
  -6   2   8      142.82      133.31      8.52 o 
  -5   2   8      155.76      156.02      8.10 o 
  -4   2   8       23.05       18.52      1.88 o 
  -3   2   8      327.68      345.43     19.58 o 
  -2   2   8       62.06       65.37      4.54 o 
  -1   2   8      252.93      286.38     18.99 o 
   0   2   8       11.34       11.98      0.94 o 
   1   2   8      112.67      104.32      6.38 o 
   2   2   8       46.74       38.90      2.55 o 
   3   2   8        0.91        1.27      0.53 o 
   4   2   8        3.03        4.24      0.56 o 
   5   2   8       43.57       52.40     15.85 o 
   6   2   8        0.45        0.40      0.51 o 
   7   2   8        4.85        2.80      7.58 o 
   8   2   8        0.56        0.64      1.94 o 
 -12   3   8        0.13        1.35      1.99 o 
 -11   3   8        0.57        1.34      2.04 o 
 -10   3   8        9.77       12.51      1.71 o 
  -9   3   8       13.25       14.53      1.34 o 
  -8   3   8       61.04       55.47      4.17 o 
  -7   3   8       60.53       50.68      3.88 o 
  -6   3   8        5.66        5.88      0.64 o 
  -5   3   8      103.08       87.81      5.89 o 
  -4   3   8       19.57       17.86      1.41 o 
  -3   3   8       30.63       30.47      1.99 o 
  -2   3   8       35.96       35.53      2.38 o 
  -1   3   8       67.91       71.54      4.32 o 
   0   3   8       20.62       16.58      1.73 o 
   1   3   8       10.16       11.15      1.06 o 
   2   3   8      114.13      117.10      8.30 o 
   3   3   8       31.70       28.74      2.33 o 
   4   3   8       78.72       83.43      9.60 o 
   5   3   8       71.27       82.13     10.71 o 
   6   3   8       13.45        8.52      7.26 o 
   7   3   8       11.52       12.83      7.28 o 
   8   3   8        0.94        1.12      1.30 o 
 -11   4   8        2.15        0.33      2.84 o 
 -10   4   8        9.71       13.21      1.90 o 
  -9   4   8        4.83        2.72      0.48 o 
  -8   4   8        9.47        8.03      1.01 o 
  -7   4   8        0.69       -0.58      0.58 o 
  -6   4   8        5.84        4.86      0.79 o 
  -5   4   8       80.68       88.13      5.96 o 
  -4   4   8       48.47       46.13      2.77 o 
  -3   4   8       55.94       62.78      3.90 o 
  -2   4   8       69.52       59.33      4.19 o 
  -1   4   8        3.96        4.66      0.80 o 
   0   4   8        0.70        1.38      0.93 o 
   1   4   8       36.46       33.21      5.22 o 
   2   4   8       19.70       18.09      2.01 o 
   3   4   8       20.09       20.42      3.73 o 
   4   4   8       29.54       30.09      6.32 o 
   5   4   8       17.87       21.11      5.24 o 
   6   4   8       18.49       10.41      5.87 o 
   7   4   8        1.73       -2.30      6.29 o 
   8   4   8        1.33        1.25      0.25 o 
 -11   5   8        1.53        1.16      2.61 o 
 -10   5   8        0.88       -0.72      3.31 o 
  -9   5   8        8.48       11.22      1.92 o 
  -8   5   8        3.40        3.60      0.81 o 
  -7   5   8       12.43       13.70      1.27 o 
  -6   5   8       30.62       27.26      2.31 o 
  -5   5   8       76.95       82.56      5.61 o 
  -4   5   8      166.77      154.84      6.74 o 
  -3   5   8      161.60      151.76     10.53 o 
  -2   5   8       52.16       51.46      3.12 o 
  -1   5   8       22.59       15.20      1.42 o 
   0   5   8        1.89        1.76      1.13 o 
   1   5   8       15.85       19.24      1.56 o 
   2   5   8       53.51       54.82      7.73 o 
   3   5   8       20.01       18.51      3.17 o 
   4   5   8       58.27       62.60      9.97 o 
   5   5   8       12.81       15.41      2.45 o 
   6   5   8       12.87        3.31      4.72 o 
   7   5   8        2.33        6.37      5.59 o 
 -11   6   8        2.03        4.40      2.89 o 
 -10   6   8        1.82        1.83      2.01 o 
  -9   6   8        2.54        5.45      1.89 o 
  -8   6   8       10.21        7.97      0.87 o 
  -7   6   8        3.24        2.69      0.73 o 
  -6   6   8       41.77       39.48      2.27 o 
  -5   6   8        2.65        2.55      0.67 o 
  -4   6   8       13.70       14.39      1.15 o 
  -3   6   8      143.45      129.74      5.38 o 
  -2   6   8       12.09       13.38      1.00 o 
  -1   6   8        6.50        8.40      0.79 o 
   0   6   8        3.64        3.26      0.93 o 
   1   6   8      196.26      206.63     14.25 o 
   2   6   8        3.35        0.47      1.52 o 
   3   6   8       95.58       91.42     11.91 o 
   4   6   8        2.34        0.96      1.45 o 
   5   6   8       14.11       14.35      4.67 o 
   6   6   8        1.88        2.37      1.62 o 
   7   6   8        1.13        1.46      4.69 o 
 -10   7   8        2.58        0.93      1.82 o 
  -9   7   8        1.36        2.49      1.94 o 
  -8   7   8        0.63       -0.11      0.49 o 
  -7   7   8        4.55        3.99      0.60 o 
  -6   7   8       14.46       13.99      1.31 o 
  -5   7   8        4.65        3.67      1.07 o 
  -4   7   8       40.14       40.03      2.38 o 
  -3   7   8       27.82       26.56      1.87 o 
  -2   7   8       56.28       50.96      3.54 o 
  -1   7   8       97.14       96.57      4.26 o 
   0   7   8      333.00      297.08     20.07 o 
   1   7   8       76.49       70.68      6.61 o 
   2   7   8      111.88       87.19      7.76 o 
   3   7   8       29.41       26.89      3.15 o 
   4   7   8       11.24       10.42      1.53 o 
   5   7   8        4.80        4.25      1.14 o 
   6   7   8        0.79       -0.82      1.02 o 
 -10   8   8        0.88        4.56      4.20 o 
  -9   8   8        7.39       10.38      2.18 o 
  -8   8   8        2.83        4.27      1.76 o 
  -7   8   8       14.74       12.38      1.34 o 
  -6   8   8       32.56       38.51      2.71 o 
  -5   8   8       31.74       29.03      2.23 o 
  -4   8   8       80.58       74.32      4.11 o 
  -3   8   8        4.59        3.98      1.02 o 
  -2   8   8        5.56        5.08      1.25 o 
  -1   8   8       45.76       36.38      1.88 o 
   0   8   8       14.15       14.61      1.48 o 
   1   8   8      103.93      102.28      7.42 o 
   2   8   8       11.98       10.56      1.25 o 
   3   8   8       39.23       39.58      3.00 o 
   4   8   8        1.25        0.33      0.86 o 
   5   8   8        1.92        0.90      0.99 o 
   6   8   8        1.20        2.00      0.99 o 
  -9   9   8        1.65        3.54      2.85 o 
  -8   9   8        0.51        2.90      1.96 o 
  -7   9   8        6.20        6.95      0.93 o 
  -6   9   8        7.08        4.98      1.27 o 
  -5   9   8        5.69        7.01      1.38 o 
  -4   9   8       59.29       62.67      3.49 o 
  -3   9   8        0.32        0.73      1.00 o 
  -2   9   8       79.28       76.59      4.15 o 
  -1   9   8       14.44       14.52      1.30 o 
   0   9   8       10.94       11.43      1.13 o 
   1   9   8        9.06        6.72      0.97 o 
   2   9   8        3.40        2.23      0.88 o 
   3   9   8       10.80        9.11      1.20 o 
   4   9   8        0.12        1.08      0.88 o 
   5   9   8        0.80       -0.33      0.92 o 
  -8  10   8        4.91        5.42      1.17 o 
  -7  10   8        5.42        5.70      1.06 o 
  -6  10   8       12.51       17.58      4.31 o 
  -5  10   8       14.27       15.93      3.61 o 
  -4  10   8        4.75        4.64      1.01 o 
  -3  10   8       28.52       31.83      2.11 o 
  -2  10   8        2.43        1.66      1.04 o 
  -1  10   8        3.29        2.23      0.99 o 
   0  10   8        2.07        2.06      0.79 o 
   1  10   8        0.87        1.42      0.82 o 
   2  10   8        6.37        7.83      0.95 o 
   3  10   8        1.63        1.99      1.10 o 
   4  10   8        0.51        0.28      0.69 o 
  -7  11   8        6.87        7.91      1.25 o 
  -6  11   8        1.62        1.01      1.19 o 
  -5  11   8        0.64        0.61      1.17 o 
  -4  11   8        1.94        2.31      1.35 o 
  -3  11   8        2.06        1.71      1.52 o 
  -2  11   8        4.00        2.92      1.09 o 
  -1  11   8        1.63        2.40      0.91 o 
   0  11   8        0.39        0.41      0.77 o 
   1  11   8        3.34        4.57      1.26 o 
   2  11   8        4.26        4.10      0.95 o 
   3  11   8        1.38        2.54      0.76 o 
  -6  12   8        1.73        2.57      0.81 o 
  -5  12   8        8.82        9.43      1.35 o 
  -4  12   8        9.65        9.61      1.52 o 
  -3  12   8        5.53        4.32      1.35 o 
  -2  12   8       14.09       16.60      1.74 o 
  -1  12   8       13.65       12.79      1.81 o 
   0  12   8        5.22        8.17      1.45 o 
   1  12   8        2.92        1.87      0.64 o 
   2  12   8        0.25        1.66      0.92 o 
 -12   0   9        3.29        4.06      2.94 o 
 -11   0   9        5.95        9.31      2.54 o 
 -10   0   9        9.52       12.31      1.93 o 
  -9   0   9        7.80        6.73      1.08 o 
  -8   0   9        7.42        7.11      1.30 o 
  -7   0   9       92.69       92.89      7.99 o 
  -6   0   9      119.55      102.69      7.88 o 
  -5   0   9       68.60       77.64      5.31 o 
  -4   0   9      307.10      275.73     18.07 o 
  -3   0   9       83.05       93.86     10.76 o 
  -2   0   9       80.88      104.43     11.90 o 
  -1   0   9        2.11        1.00      0.95 o 
   0   0   9      379.65      352.83     29.65 o 
   1   0   9       40.34       39.20      3.03 o 
   2   0   9       56.46       54.28      4.25 o 
   3   0   9       96.09      108.15      8.49 o 
   4   0   9       11.29       11.97      1.47 o 
   5   0   9       24.29       37.20      4.27 o 
   6   0   9       25.79       41.94      4.77 o 
   7   0   9        0.67        2.04      0.31 o 
 -12   1   9        3.68       -0.67      2.04 o 
 -11   1   9        1.82        3.08      0.73 o 
 -10   1   9       31.04       28.64      2.77 o 
  -9   1   9        9.13       10.86      1.15 o 
  -8   1   9      131.87      123.86      9.42 o 
  -7   1   9       49.83       38.71      3.25 o 
  -6   1   9       29.04       28.94      1.85 o 
  -5   1   9        6.46        5.97      0.64 o 
  -4   1   9      202.58      206.96     10.87 o 
  -3   1   9      164.37      147.34     11.19 o 
  -2   1   9      104.98      113.99     12.04 o 
  -1   1   9      215.42      216.68     20.88 o 
   0   1   9       24.48       20.88      4.01 o 
   1   1   9      149.54      136.39      5.96 o 
   2   1   9       18.41       17.37      1.37 o 
   3   1   9       69.09       73.48      4.97 o 
   4   1   9       10.83       11.71      0.96 o 
   5   1   9        1.72        1.85      0.76 o 
   6   1   9        5.39        7.55      0.82 o 
   7   1   9        0.66        0.88      0.22 o 
 -11   2   9        0.67        1.69      1.00 o 
 -10   2   9       12.17       15.36      2.26 o 
  -9   2   9        1.25        0.15      0.42 o 
  -8   2   9       23.70       23.52      2.02 o 
  -7   2   9       90.61       88.37      6.67 o 
  -6   2   9       19.71       20.68      1.64 o 
  -5   2   9      244.37      243.27     13.16 o 
  -4   2   9      165.17      159.57      9.42 o 
  -3   2   9      157.86      138.71     15.83 o 
  -2   2   9        2.85        2.12      1.13 o 
  -1   2   9       14.14       13.40      1.57 o 
   0   2   9       23.21       22.95      2.16 o 
   1   2   9       20.18       18.73      1.21 o 
   2   2   9       23.80       21.24      2.17 o 
   3   2   9        0.18       -0.62      0.82 o 
   4   2   9        4.80        6.95      1.31 o 
   5   2   9       24.42        4.31      8.35 o 
   6   2   9        0.37        0.68      1.77 o 
   7   2   9        4.60        3.10      5.09 o 
 -11   3   9       15.79       17.36      3.48 o 
 -10   3   9        7.46        9.15      1.36 o 
  -9   3   9       31.02       32.65      2.55 o 
  -8   3   9       10.82        9.76      0.99 o 
  -7   3   9       31.73       29.54      2.26 o 
  -6   3   9       31.70       31.56      1.93 o 
  -5   3   9       33.94       32.43      2.37 o 
  -4   3   9        4.11        6.99      0.96 o 
  -3   3   9       21.93       19.36      1.65 o 
  -2   3   9       40.00       40.90      3.07 o 
  -1   3   9       49.43       40.47      4.06 o 
   0   3   9       22.11       19.30      1.21 o 
   1   3   9       72.20       65.35      6.01 o 
   2   3   9       24.18       21.22      1.50 o 
   3   3   9       68.81       65.68      7.45 o 
   4   3   9        3.68        4.04      0.71 o 
   5   3   9       19.45       17.30      5.32 o 
   6   3   9        4.83        7.73      3.94 o 
   7   3   9        2.79        1.72      1.00 o 
 -11   4   9        5.42        4.45      3.16 o 
 -10   4   9        7.48       13.45      1.78 o 
  -9   4   9       23.79       24.91      3.42 o 
  -8   4   9       29.74       27.52      2.37 o 
  -7   4   9        1.65       -0.71      0.71 o 
  -6   4   9       69.80       58.16      3.33 o 
  -5   4   9       51.01       45.04      2.48 o 
  -4   4   9       24.30       18.25      1.14 o 
  -3   4   9        7.68        6.37      0.98 o 
  -2   4   9        5.90        7.77      0.86 o 
  -1   4   9       40.05       35.47      1.77 o 
   0   4   9        5.26        6.40      0.84 o 
   1   4   9       10.29        7.06      2.08 o 
   2   4   9       11.56        9.88      1.84 o 
   3   4   9       10.83       10.28      2.20 o 
   4   4   9        1.67       -0.41      1.39 o 
   5   4   9        3.73        4.46      3.56 o 
   6   4   9        2.42        1.01      0.61 o 
   7   4   9        1.23        0.80      1.03 o 
 -11   5   9        2.17        2.24      3.58 o 
 -10   5   9       14.16       18.13      2.26 o 
  -9   5   9        3.87        5.02      0.76 o 
  -8   5   9       14.78       16.81      1.55 o 
  -7   5   9       21.46       22.74      1.69 o 
  -6   5   9       52.64       44.32      2.82 o 
  -5   5   9       44.44       47.43      2.73 o 
  -4   5   9        2.19        1.39      0.60 o 
  -3   5   9       43.21       40.90      2.20 o 
  -2   5   9       10.19        8.19      0.86 o 
  -1   5   9       28.06       23.33      1.46 o 
   0   5   9        5.80        3.39      0.94 o 
   1   5   9       74.16       69.79      4.98 o 
   2   5   9       88.15       76.89      7.90 o 
   3   5   9       33.33       29.07      3.27 o 
   4   5   9       45.81       43.80      4.41 o 
   5   5   9       31.66       37.32      6.48 o 
   6   5   9        2.25       -3.80      5.42 o 
 -10   6   9        0.83        0.34      1.70 o 
  -9   6   9       13.18       17.59      2.08 o 
  -8   6   9        3.90        6.94      1.67 o 
  -7   6   9       10.33       11.07      0.95 o 
  -6   6   9       25.83       22.59      1.83 o 
  -5   6   9       13.85       15.16      1.45 o 
  -4   6   9       55.19       56.59      3.38 o 
  -3   6   9        3.61        4.27      1.00 o 
  -2   6   9       21.41       17.98      1.28 o 
  -1   6   9       33.67       32.15      2.16 o 
   0   6   9        8.96        8.16      1.95 o 
   1   6   9       24.39       22.13      2.24 o 
   2   6   9       11.79       10.07      1.58 o 
   3   6   9       31.50       23.22      4.00 o 
   4   6   9        5.94        7.59      3.25 o 
   5   6   9       10.81        9.22      3.57 o 
   6   6   9        0.56       -2.05      4.88 o 
 -10   7   9        3.53        1.87      2.73 o 
  -9   7   9        5.81        6.07      2.16 o 
  -8   7   9        5.92        7.63      1.07 o 
  -7   7   9       13.67       11.60      1.07 o 
  -6   7   9       11.42        9.23      1.07 o 
  -5   7   9       73.31       66.51      3.85 o 
  -4   7   9        7.75        6.29      1.34 o 
  -3   7   9       72.12       57.39      3.41 o 
  -2   7   9        0.97        1.61      1.03 o 
  -1   7   9      137.83      120.42      6.73 o 
   0   7   9        4.19        3.90      0.95 o 
   1   7   9       92.43       98.18      6.23 o 
   2   7   9       16.97       16.62      3.05 o 
   3   7   9       22.82       19.66      2.35 o 
   4   7   9       39.85       36.49      7.29 o 
   5   7   9        3.53        0.85      1.06 o 
  -9   8   9        2.71        4.90      2.66 o 
  -8   8   9       19.84       17.52      2.96 o 
  -7   8   9        2.71        2.54      0.59 o 
  -6   8   9        9.21       10.33      1.68 o 
  -5   8   9       26.20       17.10      1.89 o 
  -4   8   9        3.30        3.20      1.18 o 
  -3   8   9       11.98        8.80      1.23 o 
  -2   8   9       40.95       38.34      2.38 o 
  -1   8   9        2.01        3.06      1.01 o 
   0   8   9       39.59       35.67      2.59 o 
   1   8   9       19.71       17.78      2.39 o 
   2   8   9       47.72       39.64      4.58 o 
   3   8   9       17.66       17.74      2.27 o 
   4   8   9       12.63       17.39      2.22 o 
   5   8   9        2.14        0.68      0.93 o 
  -8   9   9        1.80        0.00      1.67 o 
  -7   9   9        0.93        1.06      0.62 o 
  -6   9   9        1.82        1.97      1.37 o 
  -5   9   9        8.02        8.51      1.58 o 
  -4   9   9        9.67        9.34      1.62 o 
  -3   9   9        5.60        5.87      1.06 o 
  -2   9   9       35.53       41.75      3.39 o 
  -1   9   9       10.92        9.07      1.04 o 
   0   9   9       22.86       24.18      1.67 o 
   1   9   9       35.24       38.41      3.93 o 
   2   9   9       18.06       18.61      2.33 o 
   3   9   9       31.41       38.97      4.63 o 
   4   9   9       14.47       20.20      2.33 o 
  -8  10   9        1.98        1.74      2.56 o 
  -7  10   9        3.04        3.79      0.89 o 
  -6  10   9        1.85        2.74      1.12 o 
  -5  10   9       26.31       31.30      3.02 o 
  -4  10   9       16.63       19.87      2.18 o 
  -3  10   9       10.99       10.15      2.12 o 
  -2  10   9        3.76        4.88      1.17 o 
  -1  10   9        9.85       11.49      1.48 o 
   0  10   9        7.60        7.80      1.77 o 
   1  10   9       18.58       16.30      1.41 o 
   2  10   9        4.16        5.34      1.10 o 
   3  10   9        3.28        3.93      1.12 o 
  -6  11   9       12.27       16.82      3.21 o 
  -5  11   9        0.65        0.08      1.05 o 
  -4  11   9        6.44        9.35      1.89 o 
  -3  11   9       14.47       12.24      1.95 o 
  -2  11   9        7.94        7.56      1.13 o 
  -1  11   9        1.36        1.99      1.30 o 
   0  11   9       10.41       11.55      1.45 o 
   1  11   9        1.08       -0.66      0.66 o 
   2  11   9       16.50       15.25      1.95 o 
  -4  12   9        2.21        4.03      1.25 o 
  -2  12   9        5.62        7.21      1.48 o 
 -11   0  10        2.44        1.13      0.55 o 
 -10   0  10        5.47       10.01      3.11 o 
  -9   0  10        2.31        2.69      0.67 o 
  -8   0  10       21.10       26.16      3.93 o 
  -7   0  10       98.77      115.55     10.19 o 
  -6   0  10       55.16       73.40      6.50 o 
  -5   0  10      200.50      202.35     17.50 o 
  -4   0  10      182.87      197.22     13.67 o 
  -3   0  10      146.72      150.79     13.70 o 
  -2   0  10       54.34       50.90      4.00 o 
  -1   0  10      112.87      121.31     10.80 o 
   0   0  10       30.02       29.26      2.02 o 
   1   0  10        4.69        6.55      1.04 o 
   2   0  10        8.39        9.74      1.21 o 
   3   0  10        0.01       -0.33      0.34 o 
   4   0  10       18.65       22.06      2.57 o 
   5   0  10        1.76        1.79      0.33 o 
   6   0  10        1.42        1.73      0.29 o 
 -11   1  10        0.53        1.41      0.49 o 
 -10   1  10        8.59        8.11      2.57 o 
  -9   1  10       14.22       14.10      1.20 o 
  -8   1  10      124.63      103.35      8.57 o 
  -7   1  10       15.89       14.38      1.23 o 
  -6   1  10      454.64      445.50     23.35 o 
  -5   1  10       19.03       17.86      1.24 o 
  -4   1  10      495.07      495.11     23.40 o 
  -3   1  10      112.36      111.60      5.65 o 
  -2   1  10      332.70      369.31     22.75 o 
  -1   1  10      199.53      194.69      9.60 o 
   0   1  10       56.80       66.16      3.68 o 
   1   1  10       91.04      100.85      5.51 o 
   2   1  10       14.21       14.45      0.96 o 
   3   1  10       18.57       19.74      1.51 o 
   4   1  10       26.27       31.07      2.08 o 
   5   1  10        0.87        1.49      0.22 o 
   6   1  10        0.33        0.13      0.20 o 
 -11   2  10        0.21       -0.29      0.47 o 
 -10   2  10        2.95        5.54      1.18 o 
  -9   2  10       11.37        8.88      0.93 o 
  -8   2  10       25.70       24.80      2.05 o 
  -7   2  10       65.54       61.13      4.86 o 
  -6   2  10      153.22      164.42      8.59 o 
  -5   2  10      268.70      265.89     12.78 o 
  -4   2  10      252.46      253.66     12.47 o 
  -3   2  10      210.58      202.93     10.36 o 
  -2   2  10      227.39      238.60     12.80 o 
  -1   2  10       16.95       21.75      1.51 o 
   0   2  10       30.85       33.53      2.10 o 
   1   2  10       27.45       28.39      3.17 o 
   2   2  10       16.34       17.99      1.42 o 
   3   2  10       27.40       32.32      2.35 o 
   4   2  10        0.98        0.58      1.49 o 
   5   2  10       20.91       28.96      3.33 o 
   6   2  10        1.76        2.60      0.39 o 
 -11   3  10        4.10        4.62      2.57 o 
 -10   3  10       11.18       12.34      1.74 o 
  -9   3  10        8.47       10.21      1.26 o 
  -8   3  10       25.27       21.63      1.94 o 
  -7   3  10       47.63       41.89      2.84 o 
  -6   3  10       28.27       27.11      1.76 o 
  -5   3  10      217.43      218.16     10.43 o 
  -4   3  10       44.37       34.38      2.08 o 
  -3   3  10      222.17      210.37     11.50 o 
  -2   3  10       21.56       19.15      1.21 o 
  -1   3  10       11.42       11.52      1.19 o 
   0   3  10        4.10        7.98      1.39 o 
   1   3  10        2.55        3.16      1.66 o 
   2   3  10        3.56        1.93      0.48 o 
   3   3  10       22.46       26.64      4.71 o 
   4   3  10        1.24        1.37      1.28 o 
   5   3  10        2.66        7.25      3.02 o 
   6   3  10        0.39        0.74      0.44 o 
 -10   4  10        4.12        4.00      0.70 o 
  -9   4  10        1.33        0.71      0.79 o 
  -8   4  10       63.21       66.75      5.33 o 
  -7   4  10       33.87       30.53      2.23 o 
  -6   4  10      135.52      126.91      7.16 o 
  -5   4  10       33.45       29.44      1.90 o 
  -4   4  10      110.58      107.18      6.17 o 
  -3   4  10      110.43      109.47      6.16 o 
  -2   4  10      102.93       98.06      5.50 o 
  -1   4  10        9.05        9.62      1.13 o 
   0   4  10        9.64       13.81      1.54 o 
   1   4  10       11.11       10.45      2.12 o 
   2   4  10       27.80       31.68      5.58 o 
   3   4  10       10.68       10.33      6.17 o 
   4   4  10       42.21       56.21     19.38 o 
   5   4  10        7.11        9.95      2.05 o 
   6   4  10        3.85        5.12      1.22 o 
 -10   5  10        8.53        8.04      1.16 o 
  -9   5  10        2.83        2.28      0.45 o 
  -8   5  10       22.51       22.14      1.94 o 
  -7   5  10       10.37       10.24      1.08 o 
  -6   5  10       34.54       35.52      2.11 o 
  -5   5  10       69.72       65.27      3.61 o 
  -4   5  10       90.00       85.90      4.89 o 
  -3   5  10        8.31        6.65      1.20 o 
  -2   5  10       36.16       27.14      1.96 o 
  -1   5  10       34.12       31.96      2.17 o 
   0   5  10        9.29       10.21      1.62 o 
   1   5  10       18.80       16.18      2.03 o 
   2   5  10        8.53        9.36      2.89 o 
   3   5  10        1.18        2.02      2.32 o 
   4   5  10        1.13        1.37      1.10 o 
   5   5  10        1.65        4.26      1.56 o 
   6   5  10        5.54        5.41      4.86 o 
 -10   6  10        1.58        1.90      1.71 o 
  -9   6  10        0.99        1.03      0.49 o 
  -8   6  10        7.86        7.70      1.32 o 
  -7   6  10       31.05       30.10      2.50 o 
  -6   6  10        4.31        4.18      0.56 o 
  -5   6  10       75.96       64.87      4.18 o 
  -4   6  10        4.22        3.67      1.35 o 
  -3   6  10       50.41       42.19      3.42 o 
  -2   6  10       25.77       20.69      1.59 o 
  -1   6  10       11.94       10.09      2.19 o 
   0   6  10       54.15       44.93      3.84 o 
   1   6  10       15.69       19.25      1.85 o 
   2   6  10       55.09       48.45     15.08 o 
   3   6  10       16.44       17.55      6.08 o 
   4   6  10        0.52        0.82      0.96 o 
   5   6  10        4.16        3.86      2.31 o 
  -9   7  10       14.95       12.40      3.81 o 
  -8   7  10        6.51        4.78      0.82 o 
  -7   7  10       22.55       24.80      1.85 o 
  -6   7  10       11.70       12.82      1.32 o 
  -5   7  10       30.24       28.59      2.28 o 
  -4   7  10        6.23        6.02      1.27 o 
  -3   7  10       39.42       30.68      2.97 o 
  -2   7  10       20.94       17.39      1.77 o 
  -1   7  10       39.65       32.36      2.17 o 
   0   7  10       26.38       21.13      3.35 o 
   1   7  10       26.33       28.94      2.63 o 
   2   7  10       28.10       32.26      3.75 o 
   3   7  10       16.50       19.92      2.80 o 
   4   7  10       17.25       20.52      2.38 o 
  -9   8  10        1.31        0.70      1.63 o 
  -8   8  10        2.47        3.55      0.69 o 
  -7   8  10        5.28        7.88      2.07 o 
  -6   8  10        3.85        6.39      1.49 o 
  -5   8  10        0.12       -0.46      1.29 o 
  -4   8  10        5.04        7.54      2.28 o 
  -3   8  10       20.83       15.34      2.49 o 
  -2   8  10       12.79       13.02      2.69 o 
  -1   8  10       35.82       30.24      2.29 o 
   0   8  10        4.09        3.42      1.18 o 
   1   8  10        9.38       10.02      1.75 o 
   2   8  10        0.46        0.79      1.16 o 
   3   8  10        6.41        6.77      1.28 o 
   4   8  10       10.25       12.17      1.62 o 
  -8   9  10        5.48        8.82      2.05 o 
  -7   9  10        6.87        8.07      0.91 o 
  -6   9  10        4.00        3.74      0.59 o 
  -5   9  10       19.02       16.18      2.30 o 
  -4   9  10        5.95        8.66      1.60 o 
  -3   9  10       19.99       21.10      3.20 o 
  -2   9  10        7.23       12.26      1.97 o 
  -1   9  10        1.16        0.81      1.02 o 
   0   9  10        4.60        6.40      1.12 o 
   1   9  10        0.03        0.72      1.10 o 
   2   9  10        0.81        1.84      0.98 o 
   3   9  10        8.28       10.74      1.52 o 
  -7  10  10        1.87        2.09      0.95 o 
  -6  10  10        2.29        2.56      0.80 o 
  -5  10  10        4.68        5.28      2.15 o 
  -4  10  10        5.32        7.03      1.53 o 
  -3  10  10       34.58       35.81      4.20 o 
  -2  10  10        3.89        4.28      1.41 o 
  -1  10  10       26.76       32.50      4.03 o 
   0  10  10        8.49        3.81      1.25 o 
   1  10  10        8.20        9.86      1.48 o 
   2  10  10        0.55        1.28      0.93 o 
  -5  11  10        0.97        0.82      0.97 o 
  -4  11  10        0.99        1.08      1.00 o 
  -3  11  10        3.39        2.43      1.28 o 
  -2  11  10        2.59        1.95      1.22 o 
 -10   0  11        6.17        9.57      1.44 o 
  -9   0  11       21.60       17.74      2.02 o 
  -8   0  11       27.57       28.22      4.20 o 
  -7   0  11       52.27       56.46      5.63 o 
  -6   0  11        0.02       -0.13      0.51 o 
  -5   0  11       27.07       27.11      3.46 o 
  -4   0  11        7.47        9.93      1.15 o 
  -3   0  11      170.41      163.68     12.50 o 
  -2   0  11       23.24       28.13      3.43 o 
  -1   0  11        4.39        3.89      0.58 o 
   0   0  11        8.39        7.43      1.24 o 
   1   0  11        0.73        0.23      0.37 o 
   2   0  11       13.92       16.90      1.61 o 
   3   0  11       21.35       28.37      2.90 o 
   4   0  11        0.25       -0.24      0.24 o 
   5   0  11        0.45        0.29      0.21 o 
 -10   1  11        3.61        3.40      0.66 o 
  -9   1  11        6.16        4.77      0.56 o 
  -8   1  11        0.62        1.32      0.84 o 
  -7   1  11       22.60       22.60      1.63 o 
  -6   1  11       51.85       51.22      3.32 o 
  -5   1  11      131.97      127.93      6.97 o 
  -4   1  11      154.09      169.89      8.13 o 
  -3   1  11      131.39      146.78      9.53 o 
  -2   1  11      320.86      355.59     21.75 o 
  -1   1  11       81.59       82.23      4.45 o 
   0   1  11      129.03      133.61      7.45 o 
   1   1  11      114.21      119.95      7.03 o 
   2   1  11      115.58      135.61      7.64 o 
   3   1  11       34.29       41.29      2.49 o 
   4   1  11       26.78       39.86      2.55 o 
   5   1  11        3.45        2.73      0.39 o 
 -10   2  11        0.25        0.49      0.97 o 
  -9   2  11        8.51       12.44      1.42 o 
  -8   2  11        3.18        2.83      0.46 o 
  -7   2  11       32.47       30.56      2.57 o 
  -6   2  11        1.50        1.22      0.41 o 
  -5   2  11      102.69      101.20      5.14 o 
  -4   2  11       60.65       65.83      3.70 o 
  -3   2  11      272.11      288.02     14.33 o 
  -2   2  11      173.00      185.63     11.52 o 
  -1   2  11      174.13      199.82     12.22 o 
   0   2  11       18.76       26.83      3.01 o 
   1   2  11       80.21       85.38      5.00 o 
   2   2  11       27.64       31.20      1.94 o 
   3   2  11       15.93       20.79      1.80 o 
   4   2  11       24.43       36.87      2.89 o 
   5   2  11        0.09       -0.22      0.22 o 
 -10   3  11        2.47        3.25      0.83 o 
  -9   3  11        0.98        0.73      1.12 o 
  -8   3  11       21.59       18.42      2.08 o 
  -7   3  11        5.34        6.23      0.74 o 
  -6   3  11       62.88       68.96      3.39 o 
  -5   3  11        0.99        1.17      0.43 o 
  -4   3  11       33.95       25.54      1.74 o 
  -3   3  11      212.99      234.52     11.84 o 
  -2   3  11        5.83        5.37      1.00 o 
  -1   3  11      155.90      151.57     10.35 o 
   0   3  11      125.17      120.08      7.46 o 
   1   3  11       36.01       43.44      3.64 o 
   2   3  11       77.20       76.81      5.90 o 
   3   3  11       23.01       29.69      9.71 o 
   4   3  11        6.47        9.43      0.99 o 
   5   3  11        2.79        2.67      0.41 o 
 -10   4  11        0.73        1.82      0.38 o 
  -9   4  11        2.43        3.38      0.49 o 
  -8   4  11       14.12       15.37      1.49 o 
  -7   4  11        6.10        5.96      1.08 o 
  -6   4  11      133.57      123.50      6.80 o 
  -5   4  11       22.78       23.42      1.43 o 
  -4   4  11      159.97      138.90      6.67 o 
  -3   4  11        9.64        8.68      1.05 o 
  -2   4  11       44.69       35.66      2.32 o 
  -1   4  11       82.00       83.06      5.57 o 
   0   4  11        3.16        2.93      2.51 o 
   1   4  11       12.50       14.34      1.98 o 
   2   4  11       30.24       24.43      4.00 o 
   3   4  11       14.92       14.75      8.56 o 
   4   4  11        3.31        2.08      1.33 o 
   5   4  11        3.13        3.26      0.47 o 
 -10   5  11        1.92       -0.68      1.69 o 
  -9   5  11        3.72        2.72      0.44 o 
  -8   5  11        1.11        0.58      1.23 o 
  -7   5  11       13.25       11.81      1.31 o 
  -6   5  11       31.79       30.79      2.22 o 
  -5   5  11       52.31       46.27      3.04 o 
  -4   5  11       47.26       45.07      3.08 o 
  -3   5  11       25.77       19.48      1.85 o 
  -2   5  11        0.48       -0.28      0.91 o 
  -1   5  11       10.73        8.23      1.24 o 
   0   5  11       11.99       12.59      3.42 o 
   1   5  11       57.29       49.96      4.73 o 
   2   5  11        4.23        5.98      1.56 o 
   3   5  11       26.77       27.45      3.50 o 
   4   5  11        2.73        2.97      1.22 o 
  -9   6  11        0.08        0.87      0.74 o 
  -8   6  11        5.15        3.86      0.96 o 
  -7   6  11       11.56       13.22      1.13 o 
  -6   6  11        7.52        7.02      0.94 o 
  -5   6  11       18.66       15.88      1.78 o 
  -4   6  11       14.22       12.49      1.45 o 
  -3   6  11       23.26       19.01      2.61 o 
  -2   6  11       10.32       10.51      1.29 o 
  -1   6  11       30.58       23.23      2.26 o 
   0   6  11        0.89        1.76      1.07 o 
   1   6  11        4.48        4.64      1.35 o 
   2   6  11        0.44        0.23      1.09 o 
   3   6  11        6.11        3.64      1.05 o 
   4   6  11        0.14        1.32      0.97 o 
  -9   7  11        1.28        0.31      1.62 o 
  -8   7  11        1.56        1.51      0.92 o 
  -7   7  11        1.71        1.27      0.48 o 
  -6   7  11       11.22       13.48      1.39 o 
  -5   7  11        3.79        3.31      1.43 o 
  -4   7  11       13.60       15.32      2.83 o 
  -3   7  11       12.73       14.89      2.82 o 
  -2   7  11        5.90        6.05      1.17 o 
  -1   7  11        2.77        1.46      1.00 o 
   0   7  11       14.63       16.81      1.74 o 
   1   7  11       12.23        9.35      1.51 o 
   2   7  11        9.92       10.24      1.68 o 
   3   7  11       12.94       14.51      1.77 o 
  -8   8  11        0.15        0.10      1.69 o 
  -7   8  11        4.38        4.46      0.64 o 
  -6   8  11        2.23        1.13      0.96 o 
  -5   8  11        5.40        8.55      1.52 o 
  -4   8  11       15.38       13.97      1.83 o 
  -3   8  11        3.61        2.38      1.38 o 
  -2   8  11        0.85        3.59      1.58 o 
  -1   8  11       10.90       11.07      1.27 o 
   0   8  11        5.28        4.57      0.99 o 
   1   8  11       12.22       12.98      1.78 o 
   2   8  11        5.38        3.57      1.05 o 
   3   8  11        1.20        0.81      0.83 o 
  -7   9  11        1.39        4.84      1.08 o 
  -6   9  11        2.33        2.77      0.67 o 
  -5   9  11        1.04        1.41      0.43 o 
  -4   9  11        8.99       11.46      1.76 o 
  -3   9  11        8.00       12.28      2.16 o 
  -2   9  11        6.51        9.75      1.66 o 
  -1   9  11        6.13        4.51      1.00 o 
   0   9  11        3.87        3.74      1.27 o 
   1   9  11        2.53        1.25      1.03 o 
   2   9  11        1.01        1.27      0.86 o 
  -5  10  11       23.40       30.73      2.84 o 
  -4  10  11        0.62        1.11      1.10 o 
  -3  10  11        6.40        8.48      1.72 o 
  -2  10  11        0.96        1.78      1.27 o 
  -1  10  11        9.54       13.36      1.99 o 
 -10   0  12        6.09        7.04      2.08 o 
  -9   0  12        0.50        0.97      0.51 o 
  -8   0  12        0.12        0.32      0.46 o 
  -7   0  12        7.55        6.63      1.45 o 
  -6   0  12        2.79        4.67      1.71 o 
  -5   0  12      110.78      115.99      9.92 o 
  -4   0  12       18.21       19.98      2.17 o 
  -3   0  12       39.18       48.98      4.02 o 
  -2   0  12        0.13       -0.01      1.23 o 
  -1   0  12       32.49       34.48      3.83 o 
   0   0  12        5.29        5.90      1.70 o 
   1   0  12        2.52        3.16      1.38 o 
   2   0  12        0.74        0.06      0.27 o 
   3   0  12        1.07        2.12      0.38 o 
 -10   1  12        0.96        1.97      0.66 o 
  -9   1  12        2.89        3.31      0.51 o 
  -8   1  12       12.31       12.53      1.24 o 
  -7   1  12       11.57       11.88      1.37 o 
  -6   1  12       34.34       32.34      2.40 o 
  -5   1  12       39.49       39.44      2.45 o 
  -4   1  12       93.49      106.56      5.31 o 
  -3   1  12       66.27       77.56      4.42 o 
  -2   1  12        3.72        3.91      1.11 o 
  -1   1  12       33.56       41.69      2.56 o 
   0   1  12       71.73       79.22      5.17 o 
   1   1  12       40.35       48.71      3.54 o 
   2   1  12       35.66       43.00      3.42 o 
   3   1  12       18.05       22.15      1.73 o 
   4   1  12        1.42        0.62      0.26 o 
 -10   2  12        1.23        1.25      0.33 o 
  -9   2  12        1.56        1.30      0.57 o 
  -8   2  12        1.03        0.15      0.87 o 
  -7   2  12        3.66        3.47      1.15 o 
  -6   2  12        1.16        1.32      0.39 o 
  -5   2  12       16.80       18.77      1.36 o 
  -4   2  12       71.45       76.93      4.30 o 
  -3   2  12        7.11        6.37      1.02 o 
  -2   2  12        0.70        1.62      1.33 o 
  -1   2  12       18.84       17.22      1.30 o 
   0   2  12       36.56       42.32      2.64 o 
   1   2  12        7.56        6.81      0.84 o 
   2   2  12        0.54        2.31      0.42 o 
   3   2  12        0.59        1.81      0.67 o 
   4   2  12        0.05        0.10      0.29 o 
 -10   3  12        2.98        3.94      0.70 o 
  -9   3  12        3.27        3.92      0.54 o 
  -8   3  12        0.14        1.25      1.50 o 
  -7   3  12        7.23        7.48      1.16 o 
  -6   3  12       25.43       27.15      1.76 o 
  -5   3  12        4.50        4.74      0.70 o 
  -4   3  12      123.15      123.80      5.78 o 
  -3   3  12       13.60       12.30      1.16 o 
  -2   3  12       38.48       31.14      2.32 o 
  -1   3  12       84.21       90.96      6.90 o 
   0   3  12        7.10        9.50      1.19 o 
   1   3  12       16.17       18.55      2.95 o 
   2   3  12        5.13        5.83      1.46 o 
   3   3  12        1.03        0.98      0.32 o 
   4   3  12        4.28        4.68      0.54 o 
  -9   4  12        5.56        8.16      0.91 o 
  -8   4  12        6.41        6.83      0.75 o 
  -7   4  12        8.14        9.69      0.95 o 
  -6   4  12        0.38        0.79      0.35 o 
  -5   4  12        5.14        4.22      0.79 o 
  -4   4  12       40.79       38.94      2.14 o 
  -3   4  12       14.33       14.80      1.54 o 
  -2   4  12       78.66       68.24      4.41 o 
  -1   4  12       24.08       21.29      1.72 o 
   0   4  12       21.25       23.23      2.69 o 
   1   4  12       12.28       14.84      1.51 o 
   2   4  12        0.49        0.34      0.33 o 
   3   4  12       12.47       17.19      1.61 o 
   4   4  12        0.29        0.84      0.83 o 
  -9   5  12        0.88       -0.11      0.83 o 
  -8   5  12        6.23        6.39      1.50 o 
  -7   5  12        0.72        3.46      1.59 o 
  -6   5  12        4.70        5.22      0.62 o 
  -5   5  12       13.98       11.17      1.76 o 
  -4   5  12        9.34       12.37      1.12 o 
  -3   5  12       32.86       28.40      3.48 o 
  -2   5  12       14.91       17.18      2.93 o 
  -1   5  12       21.30       18.53      2.82 o 
   0   5  12        2.12        0.75      0.91 o 
   1   5  12       15.90       17.39      1.81 o 
   2   5  12        4.86        5.48      1.50 o 
   3   5  12        0.88        2.67      0.94 o 
  -8   6  12        2.52        2.97      0.56 o 
  -7   6  12       16.59       18.90      1.64 o 
  -6   6  12        0.61        0.58      0.38 o 
  -5   6  12        4.70        5.41      1.51 o 
  -4   6  12        4.92        4.43      0.97 o 
  -3   6  12       10.30        8.40      1.16 o 
  -2   6  12       16.21       12.88      1.57 o 
  -1   6  12        7.59        6.76      1.17 o 
   0   6  12        9.06        8.35      1.63 o 
   1   6  12        7.08        7.49      1.01 o 
   2   6  12        6.02        8.24      1.27 o 
   3   6  12        4.59        5.80      1.09 o 
  -8   7  12       13.99       11.70      2.11 o 
  -7   7  12        0.46        0.27      0.34 o 
  -6   7  12       12.18       13.43      1.32 o 
  -5   7  12       10.46       12.70      1.26 o 
  -4   7  12        2.61        2.24      0.66 o 
  -3   7  12        4.75        5.54      2.10 o 
  -2   7  12        1.24        1.78      0.95 o 
  -1   7  12        6.62        7.76      1.20 o 
   0   7  12        4.79        2.54      1.27 o 
   1   7  12        1.14        2.06      1.12 o 
   2   7  12        3.65        3.81      1.19 o 
  -7   8  12        1.11        0.73      1.62 o 
  -6   8  12        5.54        6.38      0.81 o 
  -5   8  12        2.53        2.77      0.50 o 
  -4   8  12        0.89        0.43      1.87 o 
  -3   8  12        9.77       14.79      1.67 o 
  -2   8  12        1.32        0.36      1.21 o 
  -1   8  12        4.86        3.50      0.97 o 
   0   8  12        2.45        4.06      1.34 o 
   1   8  12        7.47        8.97      1.41 o 
  -5   9  12       10.40       13.34      1.40 o 
  -4   9  12       12.52       15.90      2.04 o 
  -3   9  12       13.21       14.71      1.57 o 
  -2   9  12       11.95       12.07      1.98 o 
  -1   9  12        2.24        3.45      1.23 o 
  -9   0  13        2.36        2.14      0.90 o 
  -8   0  13        3.34        3.08      0.66 o 
  -7   0  13        0.63       -0.46      0.46 o 
  -6   0  13       11.04        9.97      1.29 o 
  -5   0  13        9.15       10.43      2.32 o 
  -4   0  13        2.24        0.76      1.24 o 
  -3   0  13        9.41        8.24      1.55 o 
  -2   0  13        6.50        6.43      1.42 o 
  -1   0  13       37.41       36.78      3.31 o 
   0   0  13       18.22       21.40      2.48 o 
   1   0  13        8.56        9.81      1.40 o 
   2   0  13        6.81       11.48      1.91 o 
   3   0  13        2.02        3.53      1.55 o 
  -9   1  13        1.13        1.21      0.32 o 
  -8   1  13        2.32        2.85      0.72 o 
  -7   1  13        1.35        1.97      0.75 o 
  -6   1  13       27.30       29.29      2.10 o 
  -5   1  13        0.18       -0.76      0.76 o 
  -4   1  13        5.61        6.02      1.13 o 
  -3   1  13        0.82        1.27      0.85 o 
  -2   1  13        8.77        9.86      1.05 o 
  -1   1  13        2.36        2.06      0.84 o 
   0   1  13        3.23        4.55      1.00 o 
   1   1  13        0.06       -0.13      0.85 o 
   2   1  13        3.01        2.68      0.97 o 
   3   1  13       10.73        9.87      1.94 o 
  -9   2  13        6.70        7.22      1.03 o 
  -8   2  13        3.66        5.06      0.58 o 
  -7   2  13        1.29        1.81      0.39 o 
  -6   2  13        8.78        9.87      0.89 o 
  -5   2  13       22.45       23.88      1.55 o 
  -4   2  13       17.22       15.41      1.21 o 
  -3   2  13       50.18       54.26      3.28 o 
  -2   2  13        4.99        8.46      1.66 o 
  -1   2  13        9.94        8.29      1.11 o 
   0   2  13        5.03        6.06      0.86 o 
   1   2  13        3.20        4.21      0.52 o 
   2   2  13        2.64        4.25      0.75 o 
   3   2  13        9.07        8.94      1.68 o 
  -9   3  13        4.05        5.20      0.81 o 
  -8   3  13        4.66        5.78      1.25 o 
  -7   3  13        7.06        8.31      0.85 o 
  -6   3  13        8.69        9.08      0.99 o 
  -5   3  13       13.44       14.08      1.55 o 
  -4   3  13        2.29        2.36      0.92 o 
  -3   3  13        8.25        7.00      0.97 o 
  -2   3  13        6.06        5.71      0.95 o 
  -1   3  13        1.80        0.84      0.86 o 
   0   3  13        2.11        2.63      1.10 o 
   1   3  13        0.50        1.35      0.68 o 
   2   3  13        1.18        0.67      0.78 o 
   3   3  13        1.92        1.44      0.73 o 
  -9   4  13        4.31        5.61      1.67 o 
  -8   4  13        4.27        6.27      1.13 o 
  -7   4  13        1.13        1.25      0.34 o 
  -6   4  13        1.20        0.55      1.74 o 
  -5   4  13       17.94       19.14      1.50 o 
  -4   4  13        7.54        8.87      0.95 o 
  -3   4  13        6.36        6.56      0.87 o 
  -2   4  13       25.88       25.18      2.60 o 
  -1   4  13        0.08       -0.36      0.91 o 
   0   4  13       11.00       15.54      1.58 o 
   1   4  13        6.55        7.91      0.77 o 
   2   4  13        9.78       15.15      2.85 o 
  -8   5  13        4.54        3.82      0.62 o 
  -7   5  13        6.49        7.53      1.00 o 
  -6   5  13        5.37        6.97      0.87 o 
  -5   5  13        7.18        7.64      0.85 o 
  -4   5  13        1.13        1.43      0.51 o 
  -3   5  13        4.21        6.82      1.07 o 
  -2   5  13        1.28        1.28      0.82 o 
  -1   5  13        2.10        1.19      1.19 o 
   0   5  13        3.64        3.19      0.86 o 
   1   5  13        1.58        1.84      0.44 o 
   2   5  13        5.10        5.76      0.67 o 
  -7   6  13        2.10        2.84      1.34 o 
  -6   6  13        7.01        9.03      1.05 o 
  -5   6  13       10.88       10.04      1.08 o 
  -4   6  13        4.36        4.99      0.72 o 
  -3   6  13        9.19       11.33      1.73 o 
  -2   6  13        6.48        7.65      1.13 o 
  -1   6  13        0.68        1.67      1.08 o 
   0   6  13        8.68        9.91      1.18 o 
   1   6  13        0.10       -0.42      0.91 o 
  -6   7  13        3.74        3.80      0.60 o 
  -5   7  13        1.09        1.82      0.74 o 
  -4   7  13        1.58        1.34      0.66 o 
  -3   7  13        1.19        0.08      1.16 o 
  -2   7  13        3.17        4.53      1.17 o 
  -1   7  13        2.48        3.62      0.90 o 
   0   7  13        3.39        9.84      1.55 o 
  -5   8  13        3.36        3.87      1.27 o 
  -4   8  13        6.13        6.04      1.33 o 
  -3   8  13        2.12        1.15      1.04 o 
  -2   8  13        0.15       -0.29      1.02 o 
  -8   0  14        1.48        3.39      0.60 o 
  -7   0  14        6.46        9.88      2.59 o 
  -6   0  14        5.13        5.92      1.32 o 
  -5   0  14        6.96        3.68      1.92 o 
  -4   0  14       33.78       40.65      3.55 o 
  -3   0  14       71.58       77.15      8.38 o 
  -2   0  14       35.43       43.08      7.09 o 
  -1   0  14        4.94        8.47      2.13 o 
   0   0  14        0.01        0.39      1.26 o 
   1   0  14        0.05        0.66      1.23 o 
  -8   1  14        4.57        4.33      0.61 o 
  -7   1  14        1.22        1.70      0.42 o 
  -6   1  14        9.63       11.65      1.25 o 
  -5   1  14        4.43        5.22      0.94 o 
  -4   1  14       15.26       17.07      1.26 o 
  -3   1  14       19.70       23.73      1.84 o 
  -2   1  14        2.38        2.62      0.82 o 
  -1   1  14       20.87       23.56      1.61 o 
   0   1  14        2.84        5.05      1.00 o 
   1   1  14        5.94       11.58      1.31 o 
  -8   2  14        7.55        6.77      0.78 o 
  -7   2  14        2.55        1.71      0.49 o 
  -6   2  14        1.36        1.36      0.52 o 
  -5   2  14        3.04        3.45      0.89 o 
  -4   2  14       12.79       13.54      1.31 o 
  -3   2  14        0.43       -0.29      0.78 o 
  -2   2  14        6.38        5.29      0.82 o 
  -1   2  14        9.40        9.26      1.09 o 
   0   2  14        1.74        2.92      1.27 o 
   1   2  14       11.19       12.37      1.69 o 
  -8   3  14        4.26        4.11      0.98 o 
  -7   3  14        6.24        6.09      0.84 o 
  -6   3  14        4.14        3.51      0.64 o 
  -5   3  14       10.06       13.84      1.36 o 
  -4   3  14        7.42        6.16      1.14 o 
  -3   3  14        3.60        3.39      0.77 o 
  -2   3  14       18.05       19.84      2.41 o 
  -1   3  14        1.67        1.40      0.86 o 
   0   3  14        3.66        6.97      1.29 o 
   1   3  14        2.82        3.70      1.12 o 
  -7   4  14        4.14        5.94      1.51 o 
  -6   4  14       17.22       20.08      1.65 o 
  -5   4  14        2.83        2.37      1.06 o 
  -4   4  14        5.86        6.42      1.60 o 
  -3   4  14        3.18        2.43      0.88 o 
  -2   4  14        3.75        3.27      0.89 o 
  -1   4  14        5.55        5.17      1.01 o 
   0   4  14       21.91       21.13      4.24 o 
   1   4  14       13.46       13.11      1.74 o 
  -6   5  14        6.64        9.04      1.34 o 
  -5   5  14        2.92        3.03      1.35 o 
  -4   5  14        3.51        3.62      1.31 o 
  -3   5  14        2.99        2.53      1.35 o 
  -2   5  14        1.12        1.63      0.80 o 
  -1   5  14        3.35        2.61      0.80 o 
   0   5  14        0.49       -0.13      0.73 o 
  -5   6  14       12.26       11.93      1.79 o 
  -4   6  14        1.25        2.97      1.21 o 
  -3   6  14        1.53        0.84      1.03 o 
  -2   6  14        5.42        5.91      1.34 o 
  -1   6  14        6.32        5.75      1.36 o 
  -7   0  15        5.74        5.33      1.40 o 
  -6   0  15        2.45        4.42      1.49 o 
  -5   0  15       67.97       98.40     10.90 o 
  -4   0  15       16.04       14.13      2.03 o 
  -3   0  15        2.27        2.19      1.32 o 
  -2   0  15        4.70        5.96      1.27 o 
  -1   0  15       38.45       42.20      4.90 o 
  -6   1  15        2.88        3.88      1.02 o 
  -5   1  15        4.91       11.67      2.06 o 
  -4   1  15        3.82        3.98      0.85 o 
  -3   1  15        6.21        6.15      0.97 o 
  -2   1  15        0.68        0.77      0.82 o 
  -1   1  15       10.30       11.55      2.70 o 
  -6   2  15        7.34        8.08      2.10 o 
  -5   2  15        0.85        2.09      1.02 o 
  -4   2  15       15.77       14.34      2.15 o 
  -3   2  15        5.67        9.83      4.17 o 
  -2   2  15       14.35       13.84      1.42 o 
  -1   2  15        0.82        0.06      0.74 o 
  -5   3  15        1.42       -0.62      1.12 o 
  -4   3  15        2.79        2.47      1.13 o 
  -3   3  15        7.98        7.57      1.02 o 
  -2   3  15        8.64       10.07      1.19 o 
  -1   3  15        1.91        0.91      1.04 o 
  -4   4  15        6.69        9.22      1.60 o 
  -3   4  15        4.15        3.80      1.21 o 
  -2   4  15        5.91        6.23      1.17 o 
                                                 
